# Supplementary material for: Causes and Consequences of Chromatin Variation between Inbred Mice
Source: PLoS Genet. 2013 Jun 13;9(6):e1003570. doi: 10.1371/journal.pgen.1003570 (PMC3681629; doi:10.1371/journal.pgen.1003570)
Supplement: Table S1 — Table of variable DHS and associated features. The 1,397 peaks are categorized into three classes: I discrete simple; II discrete compound; III continuous quantitative variation. The table provides results from analysis of matches to regions of sequence conservation, to regions identified as enhancers and promoters (is.enh and is.promoter), and the names of genes closest to the peak (ENSEMBL id and MGI ID). The last three columns provide information about the degree of variation between strains. The first column is the P-value for the analysis that models the distribution as a negative binomial (from the DESeq package). The next column is the heritability and the last the P-value of the heritability. (XLSX) [file pgen.1003570.s004.xlsx]

## Sheet: VariablePeaks200912.txt
Table of variable DHS peaks and associated features. The 1,397 peaks are categorized into three classes: I discrete simple; II discrete compound; III continuous quantitative variation. The table provides results from analysis of matches to regions of sequence conservation, to regions identified as enhancers and promoters (is.enh and is.promoter), and the names of genes closest to the peak (ENSEMB…
chr	start	stop	category	conservation	is.enh	is.promoter	ensid	mgi	Deseq P-value	heritability	heritability P-value
1	9690278	9690938	III	1	0	1	NA	NA	0.00558322	0.477978	0.177616
1	13558919	13559219	I	0	1	0	NA	NA	0	0.946134	1.14446e-06
1	33696136	33696436	III	0	1	0	NA	NA	6.57e-06	0.761276	0.00358591
1	34516438	34516737	III	1	0	1	ENSMUSG00000026126	Ptpn18	2.16e-05	0.764074	0.00336975
1	34906585	34906951	III	0	0	0	ENSMUSG00000026123	Plekhb2	0	0.928694	5.29817e-06
1	36118966	36119266	III	0	1	0	NA	NA	0.00253229	0.816049	0.000897782
1	36330226	36330525	III	1	0	0	NA	NA	0.00870914	0.84132	0.000406377
1	39044448	39044806	III	1	0	1	ENSMUSG00000026078	Pdcl3	5.23e-06	0.381508	0.362426
1	52170454	52170953	III	1	0	0	NA	NA	1.15e-06	0.550122	0.0893877
1	54307390	54307689	III	1	0	0	ENSMUSG00000025983	Ccdc150	7.56e-06	0.779934	0.00233219
1	58353194	58353494	I	1	0	0	NA	NA	0.000848886	0.717026	0.00873571
1	58416440	58416739	I	0	0	0	NA	NA	0	0.965781	9.54001e-08
1	58643027	58643526	III	1	0	1	ENSMUSG00000026032	Ndufb3	7.48e-06	0.775551	0.00258899
1	59050029	59050329	III	0	0	0	NA	NA	2.14e-06	0.738693	0.00576556
1	59294829	59295128	III	0	0	1	NA	NA	0.000582705	0.680346	0.0163866
1	59538720	59539020	III	1	0	1	ENSMUSG00000041075	Fzd7	0.00783482	0.594676	0.0540042
1	65224718	65225104	III	0	0	1	NA	NA	0.000308722	0.730255	0.00680771
1	72798073	72798373	I	0	0	0	NA	NA	0	0.897655	3.79177e-05
1	73119184	73119483	I	1	0	0	NA	NA	4.57e-06	0.830708	0.000575386
1	74341995	74342295	III	1	1	0	NA	NA	2.05e-13	0.836053	0.000484334
1	75442346	75442646	III	0	0	0	NA	NA	2.99e-06	0.859099	0.000214224
1	75475851	75476151	III	1	0	0	ENSMUSG00000051703	Tmem198	4.49e-05	0.528052	0.112031
1	77278411	77278711	I	0	1	0	NA	NA	0	0.885535	6.96055e-05
1	78654254	78654553	III	1	0	1	ENSMUSG00000032883	Acsl3	0.000137564	0.400639	0.319931
1	79758187	79758486	III	1	0	1	NA	NA	0.000333769	0.670111	0.0192506
1	82831115	82831414	III	1	1	0	NA	NA	5.78e-06	0.73204	0.00657575
1	88075469	88075768	III	0	0	0	NA	NA	3e-08	0.882591	7.98814e-05
1	90173878	90174415	III	1	0	1	NA	NA	0	0.695257	0.0128199
1	92143382	92143681	III	0	1	0	NA	NA	0.00278554	0.570994	0.0711889
1	92185911	92186355	III	0	1	0	NA	NA	0.000224311	0.837401	0.000463324
1	92949530	92949849	III	0	0	0	NA	NA	0.00223832	0.706854	0.0104918
1	93196634	93197016	III	0	1	0	NA	NA	1.86e-07	0.869963	0.000138876
1	93270101	93270401	III	1	1	0	NA	NA	1.08e-05	0.753194	0.00427305
1	121401165	121401581	III	1	0	0	NA	NA	3.06e-09	0.672942	0.0184223
1	121422699	121422998	III	1	0	0	NA	NA	0.000407618	0.503867	0.141158
1	127456838	127457137	III	0	0	1	NA	NA	0.000962071	0.545601	0.0937327
1	133509983	133510282	III	1	1	0	NA	NA	0.00200199	0.818923	0.000825227
1	134212497	134212796	III	1	0	0	ENSMUSG00000009772	Nuak2	0.00254331	0.625282	0.0366219
1	134270745	134271301	III	1	1	0	NA	NA	0.00826583	0.678037	0.0170016
1	136241210	136241509	III	1	0	0	NA	NA	0.00126553	0.722802	0.00784718
1	136644143	136644442	III	1	0	0	NA	NA	0.00163698	0.738164	0.00582697
1	137101323	137101622	III	1	0	0	NA	NA	0	0.895927	4.15281e-05
1	138036569	138037069	III	1	0	0	NA	NA	0.000614558	0.437181	0.246523
1	138066750	138067049	III	0	0	0	NA	NA	0.000881616	0.687446	0.0146031
1	138076171	138076471	III	0	1	0	NA	NA	3.71e-05	0.898487	3.62718e-05
1	140515631	140515930	III	1	0	1	NA	NA	0.000708842	0.742338	0.00535661
1	146622479	146622779	I	1	0	0	NA	NA	0.00472529	0.740428	0.005568
1	152942851	152943608	I	1	1	0	NA	NA	0.000201562	0.757193	0.00392108
1	152948724	152949023	III	0	1	0	NA	NA	0	0.851411	0.000285296
1	153800769	153801069	I	1	0	0	NA	NA	0	0.883222	7.75799e-05
1	155595644	155596012	III	0	0	1	NA	NA	0.000513557	0.841834	0.000399338
1	158317069	158317368	III	0	0	0	NA	NA	1.88e-12	0.876819	0.000103596
1	158404319	158404664	III	1	0	0	NA	NA	0	0.929346	5.03924e-06
1	158675367	158675666	III	0	1	0	NA	NA	1.15e-06	0.753518	0.00424359
1	159342631	159342930	III	1	0	1	NA	NA	1.89e-07	0.614966	0.0419203
1	160170038	160170338	I	1	1	0	NA	NA	1.07e-10	0.823709	0.000714964
1	160172341	160172640	III	1	1	0	NA	NA	1.17e-06	0.881615	8.35444e-05
1	160176948	160177248	III	1	1	0	NA	NA	1.18e-14	0.734639	0.0062492
1	161616566	161616865	III	1	0	0	NA	NA	6.26e-06	0.735393	0.00615687
1	163199027	163199326	I	0	0	0	NA	NA	2.02e-05	0.872086	0.000127042
1	163680796	163681095	III	0	1	0	NA	NA	0.000244006	0.703803	0.0110691
1	164500471	164500770	III	1	0	1	ENSMUSG00000026696	Vamp4	5.59e-05	0.663471	0.0213066
1	165709546	165709846	III	1	0	0	ENSMUSG00000026585	Kifap3	6.74e-13	0.76065	0.00363573
1	167748641	167748940	III	0	1	0	NA	NA	0.00600718	0.656694	0.0235763
1	169267615	169267914	III	0	0	0	NA	NA	0.00365097	0.830876	0.000572313
1	169298685	169298985	III	0	1	0	NA	NA	0.000174638	0.797669	0.00149244
1	169300077	169300377	III	0	1	0	NA	NA	0.0011609	0.704631	0.01091
1	170218365	170218665	III	1	1	0	NA	NA	0.00327981	0.761076	0.00360174
1	172484393	172484693	III	0	0	0	NA	NA	1.33e-08	0.818457	0.000836677
1	172485120	172485420	III	0	0	0	NA	NA	1.35e-12	0.927036	6.00631e-06
1	173054585	173054884	III	0	0	0	NA	NA	4.59e-06	0.739453	0.00567841
1	174294923	174295222	III	1	0	0	NA	NA	2.2e-05	0.761536	0.00356534
1	174563111	174563410	III	1	0	1	NA	NA	0.00589674	0.473046	0.185197
1	175280029	175280329	III	1	0	0	NA	NA	0.000208479	0.786083	0.0020067
1	176099207	176099506	I	0	0	0	NA	NA	0.00560854	0.772988	0.00274929
1	182078758	182079058	III	0	0	0	NA	NA	0.00831044	0.729307	0.00693349
1	182180196	182180496	III	1	0	0	NA	NA	0.00323154	0.668825	0.0196364
1	182331965	182332265	III	0	0	0	NA	NA	0.00742105	0.727805	0.00713661
1	182800428	182800727	I	0	0	0	NA	NA	0	0.949753	7.82283e-07
1	183160820	183161120	II	1	1	0	NA	NA	0	0.871285	0.000131405
1	183162798	183163098	II	1	1	0	NA	NA	0	0.886336	6.70072e-05
1	183175952	183176330	III	0	1	0	NA	NA	0	0.860163	0.000205637
1	183202839	183203258	III	1	0	0	NA	NA	0.000333741	0.704206	0.0109915
1	187053753	187054098	III	0	0	0	NA	NA	8.36e-14	0.926277	6.35505e-06
1	187941077	187941377	I	1	0	0	NA	NA	0	0.821547	0.000763197
1	192735493	192735793	III	1	0	1	NA	NA	1.25e-06	0.580937	0.0635459
1	193007215	193007515	III	1	0	0	NA	NA	5.99e-08	0.743611	0.0052193
1	193269735	193270034	III	0	1	0	NA	NA	0	0.967932	6.68307e-08
1	193704185	193704484	III	0	0	0	NA	NA	0.000350504	0.627161	0.0357144
1	193731452	193731752	III	0	0	1	ENSMUSG00000037434	Slc30a1	0.00941319	0.57498	0.0680488
1	193918378	193918677	III	0	0	0	NA	NA	0.00321184	0.731005	0.00670952
1	194827926	194828226	I	0	0	0	NA	NA	1.64e-10	0.705069	0.0108265
1	194861733	194862032	I	1	0	0	NA	NA	0	0.801608	0.00134407
1	195490852	195491151	II	0	1	0	NA	NA	0	0.861672	0.00019394
1	195495104	195495403	II	0	1	0	NA	NA	0	0.944887	1.29713e-06
2	4839873	4840204	III	0	0	0	ENSMUSG00000026664	Phyh	0.0013358	0.809641	0.00107808
2	5872048	5872548	III	1	0	1	ENSMUSG00000043241	Upf2	0.00127579	0.619987	0.0392738
2	9801177	9801476	III	1	0	0	NA	NA	0.000589496	0.447014	0.228629
2	11457111	11457411	III	1	0	0	NA	NA	0.00204245	0.569569	0.0723377
2	12845435	12845735	III	0	0	0	ENSMUSG00000026730	Pter	0.00239594	0.842935	0.000384615
2	18890807	18891107	III	0	1	0	NA	NA	0.00278554	0.827388	0.000638559
2	24909853	24910152	III	1	0	0	ENSMUSG00000006476	Nelf	0.00145982	0.403504	0.313796
2	25211748	25212048	III	0	0	0	NA	NA	1.43e-05	0.775056	0.00261932
2	25358295	25358595	III	1	1	0	NA	NA	0.000151971	0.82768	0.000632779
2	26865383	26865683	III	1	0	1	ENSMUSG00000015488	5930434B04Rik	2.22e-05	0.613934	0.0424807
2	27595839	27596138	III	1	0	0	NA	NA	0.000465341	0.546065	0.0932803
2	28453664	28453964	III	1	1	0	NA	NA	4.27e-11	0.880324	8.86001e-05
2	29657999	29658298	III	1	0	1	ENSMUSG00000059316	Slc27a4	0.00142024	0.713709	0.00928073
2	30236927	30237226	III	1	1	0	NA	NA	8.46e-06	0.821155	0.000772235
2	30513994	30514294	III	1	0	0	NA	NA	0.00519226	0.477331	0.178598
2	32116223	32116523	III	0	0	0	NA	NA	0.00393718	0.710672	0.00980283
2	32145161	32145460	III	0	0	0	NA	NA	2.16e-06	0.869175	0.000143486
2	32986087	32986922	III	1	0	0	NA	NA	2.7e-05	0.584184	0.0611866
2	33709223	33709522	III	0	1	0	NA	NA	3.15e-09	0.821135	0.000772685
2	34501804	34502103	III	0	0	0	NA	NA	0.00784435	0.624489	0.0370102
2	35835227	35835526	III	1	0	0	NA	NA	5.16e-05	0.676768	0.0173471
2	38386560	38386869	I	1	0	0	NA	NA	1.75e-08	0.568407	0.0732836
2	51790286	51790585	III	0	0	1	NA	NA	0.00386684	0.441711	0.238179
2	51928165	51928496	III	1	0	1	ENSMUSG00000036202	Rif1	8.99e-06	0.522612	0.11818
2	56967265	56967564	III	1	0	1	NA	NA	1.66e-06	0.796917	0.00152221
2	58998622	58998921	III	1	0	0	ENSMUSG00000026991	Pkp4	3.69e-13	0.789787	0.00182888
2	60221249	60221549	III	0	0	0	NA	NA	0.00206096	0.600062	0.0505708
2	69485101	69485401	III	1	0	0	ENSMUSG00000063145	Bbs5	0	0.73066	0.00675448
2	70972263	70972563	I	0	0	0	NA	NA	0	0.93362	3.5844e-06
2	72840096	72840396	III	0	1	0	NA	NA	0.00326908	0.754822	0.00412687
2	75670180	75670479	III	1	0	1	ENSMUSG00000042410	Agps	3.64e-08	0.728084	0.00709854
2	77015541	77015905	III	0	1	0	NA	NA	7.05e-05	0.722703	0.00786176
2	78556436	78556735	III	0	0	0	NA	NA	8.58e-05	0.778377	0.00242094
2	78558702	78559001	III	1	0	0	NA	NA	0.0005164	0.709487	0.0100128
2	80457190	80457489	III	1	0	1	ENSMUSG00000026999	Nup35	0.000296675	0.784927	0.00206489
2	91895596	91895896	III	1	0	0	NA	NA	1.71e-06	0.733147	0.00643507
2	92014453	92014753	I	1	0	0	NA	NA	0.00215541	0.68626	0.01489
2	92885689	92885988	III	1	0	0	NA	NA	0.00533262	0.429762	0.260555
2	93850687	93850987	III	1	0	1	NA	NA	0.00170647	0.530025	0.109858
2	103867563	103868220	III	1	0	1	ENSMUSG00000027180	Fbxo3	0.000128702	0.602815	0.0488803
2	103909895	103910194	III	0	0	0	ENSMUSG00000068686	Cd59b	4.1e-11	0.791265	0.00176156
2	103986172	103986472	III	1	1	0	NA	NA	0.00467285	0.819512	0.000810966
2	104582866	104583165	I	1	0	0	NA	NA	0	0.736558	0.00601639
2	107071910	107072210	I	0	0	0	NA	NA	0	0.937805	2.51144e-06
2	109757559	109757859	III	1	0	1	ENSMUSG00000050199	Lgr4	0	0.943892	1.43035e-06
2	118488838	118489276	III	1	0	0	ENSMUSG00000074923	Pak6	5.71e-06	0.794071	0.00163924
2	118588361	118588660	III	1	1	0	NA	NA	3.15e-06	0.524928	0.115534
2	118605309	118605608	III	1	0	0	ENSMUSG00000040035	Disp2	0	0.921134	9.18e-06
2	118713444	118714076	III	1	1	0	NA	NA	2.71e-06	0.813635	0.000962587
2	118801990	118802338	III	1	0	0	NA	NA	0.00472958	0.658749	0.0228693
2	119163680	119163979	III	1	0	0	NA	NA	0.000484219	0.596719	0.0526821
2	119303358	119304017	III	1	0	1	NA	NA	0.000403601	0.627396	0.0356022
2	120457331	120457631	I	0	0	0	NA	NA	5.6e-12	0.796918	0.00152218
2	121335358	121335688	III	1	0	0	NA	NA	0.00476957	0.617301	0.0406734
2	121632736	121633035	III	1	0	0	NA	NA	1.12e-06	0.688472	0.0143584
2	122436875	122437175	I	1	0	1	NA	NA	0	0.938298	2.4047e-06
2	122456218	122456518	III	1	0	1	ENSMUSG00000074876	Spata5l1	0	0.90966	1.92383e-05
2	125684680	125684979	III	1	0	1	ENSMUSG00000027207	Galk2	0.00127104	0.749437	0.00462617
2	125977670	125977969	III	1	0	1	ENSMUSG00000023330	Dtwd1	0.000657506	0.482765	0.170453
2	127992819	127993118	III	0	1	0	NA	NA	2.06e-08	0.847152	0.00033221
2	128005780	128006079	III	1	1	0	NA	NA	8.45e-06	0.812905	0.000982908
2	128142276	128142575	I	0	0	0	NA	NA	0	0.927846	5.65122e-06
2	128370085	128370384	III	1	1	0	NA	NA	2.2e-05	0.788592	0.00188482
2	130101464	130101763	III	1	0	0	NA	NA	0.00249797	0.626493	0.0360353
2	130389261	130389561	III	1	0	1	ENSMUSG00000037740	Mrps26	6.65e-08	0.689879	0.014028
2	130468508	130468807	III	1	0	0	NA	NA	8.96e-05	0.698084	0.0122185
2	131677394	131677694	I	0	0	0	NA	NA	0	0.903195	2.80204e-05
2	136746790	136747089	III	1	1	0	NA	NA	0.00191207	0.508614	0.135072
2	140220927	140221226	III	1	0	0	ENSMUSG00000068205	Macrod2	4.77e-05	0.49712	0.150123
2	151368035	151368405	III	1	0	0	ENSMUSG00000032966	Fkbp1a	1.21e-05	0.522381	0.118446
2	151805807	151806107	III	1	0	1	NA	NA	6.46e-06	0.660083	0.0224193
2	152222002	152222302	III	1	0	0	NA	NA	6.28e-06	0.711612	0.00963882
2	152840958	152841258	III	1	0	1	NA	NA	0.00165413	0.369209	0.391068
2	153280913	153281212	I	0	1	0	NA	NA	0	0.932387	3.96329e-06
2	154502831	154503302	I	1	0	0	NA	NA	0	0.986525	5.73097e-10
2	155101948	155102247	III	1	0	0	ENSMUSG00000027602	Map1lc3a	1.15e-05	0.512299	0.130474
2	155210899	155211199	III	1	0	0	NA	NA	0.00182148	0.708803	0.0101356
2	155439142	155439442	III	1	1	0	NA	NA	0.00366573	0.614171	0.0423511
2	155817777	155818102	III	1	1	0	NA	NA	0.00797612	0.502811	0.142536
2	158593450	158593950	III	1	0	1	ENSMUSG00000027654	Fam83d	0	0.752078	0.00437566
2	160556798	160557098	III	1	0	1	ENSMUSG00000016933	Plcg1	0.00301515	0.609609	0.0448902
2	162842578	162843247	III	1	0	1	ENSMUSG00000017858	Ift52	0.00552058	0.340569	0.46117
2	166864934	166865234	III	0	1	0	NA	NA	1.18e-14	0.760876	0.00361768
2	167273200	167273499	I	0	1	0	NA	NA	0	0.939424	2.17448e-06
2	167979892	167980316	III	1	0	0	NA	NA	0.00152417	0.758603	0.00380265
2	168780751	168781130	III	1	0	0	NA	NA	2.31e-06	0.541761	0.0975405
2	172265842	172266142	III	1	0	1	ENSMUSG00000027502	2410001C21Rik	0.00372117	0.494155	0.154182
2	181194761	181195061	III	0	0	1	NA	NA	0	0.851643	0.000282912
2	181197761	181198061	III	1	1	0	NA	NA	0	0.860173	0.000205558
3	7503263	7503562	III	1	0	0	ENSMUSG00000043542	Fam164a	0.00847729	0.488249	0.162483
3	9250962	9251261	III	1	0	0	NA	NA	0.00671202	0.354467	0.42661
3	10013164	10013464	III	0	0	0	NA	NA	2.33e-06	0.682367	0.0158625
3	19211201	19211887	III	1	0	1	NA	NA	2.16e-09	0.607555	0.0460695
3	30886923	30887223	III	0	1	0	NA	NA	2.22e-05	0.787626	0.00193103
3	30993440	30994073	III	1	0	1	ENSMUSG00000027660	Skil	0.00101148	0.657563	0.0232752
3	35899260	35899760	III	1	0	1	ENSMUSG00000086392	A330050B17Rik	3.97e-08	0.535651	0.103823
3	36374489	36374989	III	0	1	0	NA	NA	0.000209387	0.586345	0.0596524
3	36512205	36512504	III	1	0	0	NA	NA	4.36e-05	0.541843	0.0974574
3	38383762	38384062	III	0	0	1	NA	NA	0.000492539	0.43463	0.251296
3	50247352	50247651	III	1	0	0	NA	NA	5.05e-10	0.844197	0.000368276
3	51144594	51145856	III	1	0	1	NA	NA	0.00840405	0.360409	0.412135
3	51287677	51288321	III	1	0	1	ENSMUSG00000027739	Rab33b	0.00947117	0.351909	0.432901
3	51850852	51851151	III	0	0	0	NA	NA	6.19e-05	0.557229	0.082852
3	51906070	51906439	III	1	0	0	NA	NA	3.58e-08	0.639591	0.0301341
3	52072081	52072381	III	1	0	1	ENSMUSG00000092405	Gm20402	0.00230345	0.577365	0.0662186
3	52247826	52248126	III	1	0	0	NA	NA	0.000119108	0.744153	0.00516173
3	67177828	67178128	III	0	0	0	ENSMUSG00000048416	Mlf1	1.18e-14	0.906764	2.28431e-05
3	67372186	67372486	III	0	1	0	NA	NA	1.6e-05	0.749631	0.00460742
3	69122597	69123340	III	1	0	1	ENSMUSG00000091315	Gm17214	2.13e-06	0.872882	0.000122827
3	79091115	79091414	III	1	0	0	NA	NA	0.00163698	0.485065	0.167079
3	79371646	79372145	III	1	0	0	ENSMUSG00000068957	4930589L23Rik	0.00227325	0.338562	0.466235
3	79799647	79799947	III	0	1	0	NA	NA	0.00696353	0.709451	0.0100192
3	82161773	82162072	III	1	0	0	ENSMUSG00000033900	Mtap9	4.59e-05	0.783911	0.00211719
3	84154303	84154602	I	1	0	0	NA	NA	5.79e-13	0.852319	0.000276034
3	84386491	84386790	III	1	0	1	NA	NA	2.61e-08	0.577497	0.0661182
3	84620907	84621207	III	0	0	0	NA	NA	0.0026232	0.788903	0.00187013
3	88636363	88636662	I	1	1	0	NA	NA	0	0.882622	7.97652e-05
3	89000355	89000655	III	0	0	0	NA	NA	0.00586814	0.484697	0.167616
3	89215637	89216137	III	1	0	1	NA	NA	0.00103627	0.705673	0.0107124
3	89611886	89612185	III	0	1	0	NA	NA	0	0.928979	5.18383e-06
3	94113928	94114228	III	1	0	0	ENSMUSG00000028145	Them4	6.32e-08	0.67579	0.0176172
3	94216946	94217245	III	1	0	0	ENSMUSG00000041912	Tdrkh	1.05e-10	0.621478	0.0385129
3	94469804	94470104	III	1	1	0	NA	NA	0.00374285	0.698472	0.0121376
3	94561935	94562235	III	1	0	0	NA	NA	2.55e-11	0.979129	6.33298e-09
3	94740147	94740447	III	0	1	0	NA	NA	0.00109677	0.893332	4.74699e-05
3	95116595	95116894	III	1	1	0	NA	NA	0	0.801632	0.00134319
3	96070116	96070415	III	0	1	0	NA	NA	0.00160446	0.723247	0.00778179
3	96307054	96307354	III	0	0	0	NA	NA	0.00471495	0.723194	0.00778949
3	96380568	96380950	III	1	1	0	ENSMUSG00000028104	Polr3gl	0.00347603	0.693789	0.0131413
3	96473943	96474243	III	1	0	0	ENSMUSG00000038354	Ankrd35	0.00819684	0.759512	0.00372781
3	101158477	101158776	III	1	1	0	NA	NA	0.000129546	0.710664	0.00980439
3	101171202	101171501	III	0	1	0	NA	NA	0.00215541	0.762001	0.00352886
3	102973752	102974052	III	0	0	0	NA	NA	0.00916819	0.664994	0.0208206
3	105507427	105508221	III	1	0	1	ENSMUSG00000048458	6530418L21Rik	3.54e-07	0.898597	3.60599e-05
3	107734620	107734919	III	0	0	0	NA	NA	6.95e-05	0.676722	0.0173599
3	107847689	107847988	III	0	0	0	NA	NA	7.63e-06	0.660256	0.0223613
3	122011211	122011510	III	0	0	0	NA	NA	9.15e-09	0.799668	0.00141558
3	122687178	122687738	III	1	0	1	NA	NA	2.54e-08	0.586945	0.0592317
3	125641690	125641989	III	0	0	0	NA	NA	0	0.828382	0.000619074
3	125678886	125679185	I	0	0	0	NA	NA	0.000321155	0.784369	0.00209349
3	127633240	127633539	III	0	0	0	NA	NA	0	0.975953	1.37803e-08
3	130394351	130394651	I	0	0	0	NA	NA	0	0.786297	0.00199604
3	135354268	135354567	III	1	0	0	NA	NA	0.00739533	0.741966	0.00539729
3	143868370	143868670	III	1	0	0	NA	NA	0.00464535	0.556752	0.0832795
3	144331053	144331352	III	0	0	0	NA	NA	0.000352216	0.783913	0.00211707
3	144352166	144352465	III	0	0	0	NA	NA	0.00223397	0.814502	0.000938894
3	145239065	145239364	III	1	0	1	ENSMUSG00000074182	Znhit6	0.00378777	0.675152	0.0177953
3	145604976	145605275	III	0	0	0	NA	NA	0.00754992	0.698249	0.0121839
3	151785137	151785984	III	1	1	0	NA	NA	5.37e-06	0.796045	0.00155736
3	153352879	153353185	I	0	1	0	NA	NA	0	0.909251	1.97173e-05
3	154756068	154756664	III	1	0	1	ENSMUSG00000028182	Lrriq3	0.000309698	0.528679	0.111338
4	3477695	3477994	III	1	0	0	NA	NA	8e-13	0.721233	0.00808107
4	6264559	6264858	III	0	1	0	NA	NA	0	0.84833	0.00031865
4	8574206	8574727	III	1	0	0	NA	NA	0.00178086	0.362296	0.407579
4	9697735	9698300	I	0	0	0	ENSMUSG00000085558	4930412C18Rik	6.26e-09	0.773793	0.00269811
4	11015681	11016104	III	1	1	0	NA	NA	2.98e-05	0.737846	0.00586415
4	11827192	11827492	III	0	1	0	NA	NA	3.41e-07	0.797169	0.0015122
4	11893610	11893909	III	1	0	1	ENSMUSG00000085614	1700123M08Rik	3.12e-05	0.418139	0.283447
4	12016360	12016659	III	1	0	1	ENSMUSG00000052137	C430048L16Rik	6.59e-08	0.668035	0.0198763
4	14825958	14826257	III	0	1	0	NA	NA	0.00274692	0.754561	0.00415003
4	19969135	19969435	III	1	0	0	NA	NA	2.14e-13	0.808379	0.00111677
4	28739997	28740296	III	1	0	0	ENSMUSG00000028289	Epha7	5.13e-07	0.768064	0.00307953
4	33276315	33276615	III	0	0	0	NA	NA	0.00214151	0.463571	0.200342
4	41687950	41688406	III	1	0	1	NA	NA	0.00197771	0.556347	0.0836441
4	41702065	41702365	III	1	0	0	ENSMUSG00000036073	Galt	4.12e-05	0.569544	0.0723576
4	41707156	41707455	III	1	0	0	NA	NA	3.31e-13	0.797764	0.00148872
4	42893030	42893329	III	0	0	0	NA	NA	1.18e-14	0.838658	0.000444397
4	43071682	43071982	III	1	0	0	ENSMUSG00000028456	Unc13b	1.43e-08	0.577844	0.0658554
4	43970190	43970490	III	1	0	1	ENSMUSG00000028480	Glipr2	0.00536774	0.440262	0.240828
4	46402016	46402353	III	1	0	1	NA	NA	2.14e-07	0.632757	0.0331127
4	46576736	46577035	III	0	0	0	NA	NA	0.000178962	0.708882	0.0101213
4	48089649	48089954	III	0	0	0	NA	NA	1.93e-06	0.919093	1.0552e-05
4	48100454	48100754	III	0	0	0	NA	NA	0.000426346	0.81355	0.00096493
4	49610311	49610610	III	0	0	0	NA	NA	1.44e-08	0.819455	0.000812356
4	56878001	56878305	III	1	0	0	NA	NA	1.19e-05	0.542794	0.0965048
4	57314605	57314904	III	1	0	0	NA	NA	0.000337865	0.589693	0.0573325
4	62068853	62069152	I	0	0	1	NA	NA	0.000126068	0.743795	0.0051997
4	62163008	62163507	III	0	0	0	NA	NA	2.29e-14	0.633137	0.0329416
4	62164033	62164332	III	0	0	0	NA	NA	0.00010746	0.650538	0.0257951
4	62167875	62168174	III	0	0	0	NA	NA	1.22e-10	0.799265	0.00143083
4	62179462	62180092	III	1	0	1	NA	NA	0.000154016	0.624452	0.0370288
4	62180730	62181296	III	1	0	1	NA	NA	1.09e-09	0.561713	0.0789113
4	63219454	63219754	III	1	0	1	NA	NA	0.00196184	0.489844	0.160213
4	71860136	71860436	III	1	0	0	NA	NA	6.73e-05	0.584896	0.0606782
4	71861866	71862365	III	1	0	1	NA	NA	0.000526469	0.422242	0.27524
4	84530091	84530390	III	1	0	0	ENSMUSG00000038070	Cntln	0.000604794	0.625958	0.0362936
4	86520061	86520361	III	1	0	0	ENSMUSG00000038007	Acer2	3.36e-07	0.593562	0.0547353
4	88584464	88584784	III	0	0	0	NA	NA	2.96e-07	0.776785	0.00251451
4	94718854	94719154	III	1	0	1	NA	NA	0.0026232	0.570482	0.0715998
4	95223994	95224293	I	1	0	0	ENSMUSG00000028573	Fggy	0	0.732209	0.00655413
4	97417753	97418052	III	1	0	0	NA	NA	0.00057382	0.754043	0.00419625
4	97988988	97989287	III	1	0	0	NA	NA	3.88e-08	0.746739	0.00489385
4	98860543	98861152	III	1	0	1	ENSMUSG00000028550	Atg4c	0.00401384	0.467712	0.19363
4	106255364	106255664	I	0	1	0	NA	NA	1.83e-08	0.743054	0.00527906
4	106500376	106500675	III	1	0	0	NA	NA	0.00137317	0.637085	0.0312016
4	109103519	109103819	III	1	0	0	NA	NA	2.61e-06	0.77719	0.00249042
4	111392415	111392714	III	1	0	0	ENSMUSG00000034401	Spata6	0.000385052	0.658818	0.022846
4	114581519	114581818	III	1	0	1	NA	NA	1.27e-05	0.651667	0.0253769
4	114582706	114583005	III	1	0	1	ENSMUSG00000085399	9130206I24Rik	0.000805724	0.700082	0.0118067
4	115747387	115748031	III	1	0	1	ENSMUSG00000028703	Lrrc41	9.18e-11	0.684879	0.0152293
4	116793018	116793317	III	1	0	1	NA	NA	0.00163698	0.587065	0.0591476
4	116818855	116819154	III	1	0	0	ENSMUSG00000033872	Best4-ps	0.00113047	0.692093	0.0135204
4	116985054	116985520	III	1	0	0	NA	NA	0.00112813	0.532402	0.107279
4	117807502	117807825	III	1	0	1	NA	NA	0.00548842	0.469686	0.190481
4	118032329	118032628	III	1	0	0	ENSMUSG00000006395	Hyi	9.03e-11	0.875218	0.000111093
4	118241366	118241666	III	1	0	0	NA	NA	3.29e-06	0.777322	0.00248263
4	118840306	118840606	III	0	0	0	NA	NA	0.00842301	0.737202	0.00593993
4	118867755	118868055	I	1	0	1	ENSMUSG00000028643	Ccdc23	0.000385052	0.570005	0.0719842
4	119088038	119088337	III	1	0	0	NA	NA	0.00391798	0.59011	0.0570484
4	119960392	119960691	III	1	0	0	NA	NA	3.66e-08	0.754076	0.00419333
4	120077956	120078256	III	1	0	0	NA	NA	0.00556613	0.694323	0.0130237
4	122632676	122632976	III	1	1	0	NA	NA	0.00102505	0.542026	0.0972739
4	124386265	124386565	III	1	0	0	NA	NA	0.00754398	0.53184	0.107884
4	124791888	124792187	III	1	0	0	NA	NA	0.00270551	0.868546	0.000147253
4	126698182	126698682	III	1	0	1	ENSMUSG00000028820	Sfpq	0.00727128	0.576172	0.0671291
4	128331754	128332053	III	1	0	0	ENSMUSG00000028796	Phc2	1.49e-12	0.764002	0.00337511
4	128386636	128386936	III	1	0	0	NA	NA	7.96e-07	0.639087	0.0303465
4	128388727	128389026	I	1	0	0	NA	NA	0.00916819	0.671079	0.0189643
4	128702117	128702417	III	0	1	0	NA	NA	4.08e-06	0.762851	0.0034629
4	128916487	128916786	III	1	0	0	NA	NA	1.1e-08	0.88975	5.67909e-05
4	128940707	128941006	III	1	0	0	NA	NA	7.7e-05	0.79563	0.00157429
4	129850708	129851007	III	1	0	1	NA	NA	9.53e-06	0.709188	0.0100664
4	129851940	129852240	III	1	0	1	NA	NA	2.18e-12	0.841218	0.000407773
4	130179159	130179459	III	0	0	0	NA	NA	0.0048486	0.620457	0.0390327
4	131616119	131616458	III	0	1	0	NA	NA	0.00205194	0.492748	0.156134
4	131623058	131623358	III	1	1	0	NA	NA	2.07e-11	0.859954	0.000207303
4	131912253	131912553	I	0	1	0	NA	NA	0	0.842617	0.000388823
4	132352186	132352485	III	1	0	0	NA	NA	0.00232998	0.779678	0.00234658
4	132841930	132842230	III	1	1	0	NA	NA	2.83e-09	0.742117	0.00538076
4	132895039	132895654	III	1	0	1	NA	NA	4.15e-05	0.676265	0.0174856
4	132926682	132926981	I	1	0	1	ENSMUSG00000092745	Mir5122	0.00308836	0.766434	0.0031956
4	133035766	133036066	III	1	0	0	ENSMUSG00000046694	Fam46b	0.000248105	0.658831	0.0228413
4	133285601	133285901	III	1	1	0	NA	NA	0.00530278	0.672278	0.018614
4	133428876	133430467	III	1	0	1	NA	NA	8.29e-07	0.808472	0.00111388
4	133658377	133658710	III	1	0	1	ENSMUSG00000012126	Ubxn11	0.00151509	0.457724	0.210067
4	134052733	134053033	I	0	1	0	NA	NA	0.000504324	0.814786	0.000931227
4	134421320	134421620	III	1	0	1	ENSMUSG00000028825	Rhd	0.000476294	0.656405	0.0236769
4	134868631	134868931	III	1	1	0	NA	NA	0.000259938	0.821421	0.000766106
4	135407880	135408228	III	0	1	0	NA	NA	0	0.847802	0.000324674
4	135696224	135696524	III	1	0	0	NA	NA	0.00502099	0.806381	0.00118034
4	135735913	135736698	III	1	1	0	NA	NA	0.00120159	0.622515	0.0379903
4	135762012	135762312	III	0	1	0	ENSMUSG00000036995	Asap3	0.00239231	0.479943	0.174653
4	136025481	136025780	III	1	0	0	ENSMUSG00000001089	Luzp1	6.38e-14	0.745915	0.00497792
4	136486390	136486690	I	1	0	0	NA	NA	0	0.897403	3.84264e-05
4	137263141	137263440	I	1	0	0	NA	NA	0	0.947717	9.72214e-07
4	137286076	137286376	III	1	0	0	NA	NA	0.000652967	0.723941	0.00768063
4	137307280	137307579	III	1	1	0	NA	NA	2.37e-07	0.768163	0.00307261
4	137417972	137418272	III	1	0	0	ENSMUSG00000057530	Ece1	0	0.776818	0.0025125
4	137469252	137469552	III	0	0	0	NA	NA	0.000140039	0.632422	0.0332643
4	137743962	137744261	III	1	1	0	NA	NA	3.04e-08	0.891118	5.30703e-05
4	137859559	137859923	III	0	0	1	ENSMUSG00000028757	Ddost	3.54e-09	0.722061	0.00795698
4	137923770	137924251	III	1	0	0	NA	NA	5.95e-13	0.657175	0.0234091
4	138478028	138478328	III	0	0	0	NA	NA	0.00246893	0.629159	0.0347683
4	138499665	138499964	I	0	0	0	NA	NA	8.36e-14	0.88995	5.62343e-05
4	138789738	138790038	II	0	0	0	NA	NA	0	0.951227	6.64707e-07
4	138790512	138790869	II	0	0	0	NA	NA	0	0.963402	1.37903e-07
4	138807915	138808215	III	1	0	0	NA	NA	0.0067286	0.750171	0.00455539
4	139178593	139179093	III	1	0	1	ENSMUSG00000028737	Aldh4a1	1.08e-08	0.714214	0.0091961
4	139421504	139421804	I	0	0	0	NA	NA	2.83e-08	0.720423	0.00820413
4	140621081	140621381	III	0	0	0	NA	NA	0.00235135	0.78901	0.00186512
4	140624632	140624931	I	0	0	0	NA	NA	0.00857015	0.640856	0.0296059
4	140625715	140626014	III	1	0	0	NA	NA	6.7e-09	0.803083	0.00129161
4	141323277	141323576	II	0	0	0	NA	NA	2.74e-13	0.83748	0.000462112
4	141327618	141327917	II	0	0	0	NA	NA	0	0.887653	6.29005e-05
4	141430576	141431414	III	1	1	0	NA	NA	0.0037196	0.473014	0.185248
4	144482080	144482795	III	1	0	1	ENSMUSG00000066026	Dhrs3	5.43e-08	0.710602	0.00981514
4	144571040	144571339	III	1	0	0	NA	NA	6.74e-12	0.857744	0.000225584
4	146807172	146807472	III	0	0	0	NA	NA	0.00239786	0.766951	0.00315839
4	147534078	147534378	I	0	0	1	NA	NA	2.02e-09	0.817267	0.000866422
4	147818668	147818967	III	1	0	1	NA	NA	0.000144517	0.522337	0.118496
4	147932476	147932775	III	1	0	1	ENSMUSG00000017264	Exosc10	1.41e-10	0.745725	0.00499755
4	148819446	148819745	III	1	0	0	NA	NA	0.000672334	0.494887	0.153173
4	148859167	148859467	III	1	0	1	ENSMUSG00000028990	Lzic	0.00933446	0.477816	0.177862
4	148892075	148892374	III	1	0	0	ENSMUSG00000028988	Ctnnbip1	2.51e-05	0.49484	0.153237
4	149050116	149050415	III	1	0	0	NA	NA	6.49e-05	0.591853	0.0558712
4	149170692	149170992	I	0	0	0	NA	NA	1.72e-11	0.819725	0.000805866
4	149329113	149329412	III	1	1	0	NA	NA	0.000342755	0.429091	0.261847
4	149383059	149383358	III	0	0	0	NA	NA	2.51e-07	0.704333	0.0109672
4	151482093	151482393	I	1	0	0	NA	NA	2.61e-06	0.694629	0.0129566
4	151637253	151637552	III	0	0	0	NA	NA	0.000625021	0.659011	0.0227802
4	153400169	153400469	III	0	0	1	NA	NA	0.00399073	0.625794	0.0363732
4	154073411	154073710	III	0	1	0	NA	NA	0.000696425	0.790012	0.0018185
4	155158238	155158538	III	1	0	0	NA	NA	0.00707584	0.322191	0.508128
4	155336408	155336707	III	0	0	0	ENSMUSG00000023571	Fam132a	0.0026091	0.676982	0.0172886
5	8063283	8063582	III	1	1	0	NA	NA	0.00598019	0.699917	0.0118403
5	9100469	9100768	III	1	0	1	ENSMUSG00000079659	4930420K17Rik	4.77e-05	0.777462	0.00247439
5	23218477	23218777	III	0	0	1	NA	NA	1.11e-05	0.663044	0.0214444
5	23356214	23356513	I	0	0	1	ENSMUSG00000086802	2700038G22Rik	0.00255589	0.62027	0.0391284
5	23606185	23606485	III	0	0	1	ENSMUSG00000028986	Klhl7	0.00229369	0.634609	0.0322842
5	23606827	23607127	III	1	0	1	NA	NA	8.54e-08	0.671162	0.01894
5	23889256	23889555	III	1	0	0	NA	NA	7.11e-07	0.559919	0.0804713
5	25352419	25352718	III	0	0	0	NA	NA	3.31e-14	0.874143	0.000116376
5	28034804	28035104	III	0	1	0	NA	NA	0.00374285	0.731224	0.00668093
5	28120523	28120822	I	0	0	0	NA	NA	8.92e-05	0.760372	0.00365804
5	29704829	29705640	III	0	0	1	ENSMUSG00000090931	4632411P08Rik	0	0.845306	0.000354388
5	31252174	31252473	III	1	0	1	ENSMUSG00000045302	Preb	4.29e-05	0.618066	0.0402709
5	33361077	33361854	III	1	0	1	ENSMUSG00000018965	Ywhah	2.65e-05	0.599827	0.0507171
5	33780894	33781194	I	0	0	0	NA	NA	0.00108321	0.629427	0.0346431
5	35503956	35504256	I	0	1	0	NA	NA	0	0.847607	0.000326924
5	36873103	36873403	III	1	0	0	NA	NA	0.000826792	0.63323	0.0328995
5	37380099	37380456	III	1	0	0	NA	NA	0.000734717	0.735554	0.00613736
5	53980470	53980769	III	1	0	1	NA	NA	1.46e-06	0.56624	0.0750721
5	53981356	53981939	III	1	0	1	NA	NA	9.15e-09	0.602078	0.0493291
5	54389361	54389749	III	1	0	0	ENSMUSG00000039156	Stim2	0.000383522	0.552245	0.0873974
5	64826720	64827219	III	1	1	0	NA	NA	0.000665269	0.562308	0.0783986
5	65023378	65023677	I	1	0	0	NA	NA	0	0.972917	2.64588e-08
5	65351215	65351514	III	1	0	0	NA	NA	7.65e-07	0.728642	0.0070229
5	65806911	65807210	III	1	1	0	NA	NA	0.0092974	0.680944	0.0162302
5	73038830	73039130	III	1	0	0	ENSMUSG00000067219	Nipal1	0.000144374	0.703148	0.0111963
5	73259596	73259895	III	0	0	0	NA	NA	0.00230856	0.687296	0.014639
5	73883622	73883922	III	1	0	0	NA	NA	1.18e-14	0.755142	0.0040986
5	74522537	74522836	III	0	0	0	NA	NA	7.39e-12	0.838615	0.000445027
5	76567522	76567821	III	0	0	0	NA	NA	1.56e-06	0.874402	0.000115083
5	76590536	76590836	III	0	0	0	NA	NA	0	0.907359	2.20612e-05
5	77422345	77422645	III	0	1	0	NA	NA	0.00410028	0.752798	0.0043092
5	77548513	77548812	I	0	1	0	NA	NA	0	0.855814	0.00024259
5	86494434	86494933	III	0	0	1	NA	NA	1.38e-05	0.638154	0.0307429
5	91360061	91360360	III	0	0	0	ENSMUSG00000029376	Mthfd2l	0.00560501	0.654344	0.0244051
5	92934499	92934799	III	1	0	1	NA	NA	0.000262469	0.506809	0.137365
5	93522150	93522450	III	1	0	1	NA	NA	0.0048486	0.406258	0.307957
5	98462102	98462412	I	0	0	0	NA	NA	0.00907675	0.761717	0.00355109
5	99681815	99682115	III	1	0	0	NA	NA	0.00690681	0.369102	0.391321
5	100335119	100335419	III	1	0	0	NA	NA	6.56e-07	0.731322	0.00666827
5	100468595	100469094	III	1	0	1	ENSMUSG00000029326	Enoph1	0.000919747	0.444245	0.233586
5	101073006	101073306	III	0	1	0	NA	NA	0.00905637	0.808769	0.00110471
5	104937304	104937603	III	0	0	1	ENSMUSG00000079065	BC005561	0.0011063	0.463014	0.201255
5	105993856	105994175	I	0	0	0	NA	NA	6.24e-08	0.922434	8.38485e-06
5	106305311	106305611	III	1	0	0	ENSMUSG00000029290	Zfp326	6.71e-06	0.62723	0.0356814
5	109136787	109137087	I	0	1	0	NA	NA	0	0.963036	1.45618e-07
5	114427439	114427739	I	1	1	0	NA	NA	7.62e-09	0.785602	0.00203073
5	114434498	114434797	III	0	0	0	NA	NA	0	0.948643	8.81645e-07
5	114439631	114439931	III	1	0	1	NA	NA	0.00936151	0.63217	0.0333787
5	114625678	114625978	III	0	0	0	NA	NA	2.29e-05	0.560581	0.0798934
5	115223413	115223712	III	1	0	1	ENSMUSG00000041870	Ankrd13a	2.25e-05	0.651165	0.0255622
5	115716402	115716702	I	0	1	0	NA	NA	0.00187067	0.719024	0.00841989
5	115722797	115723096	III	1	0	1	NA	NA	8.3e-05	0.638045	0.0307892
5	116368660	116368960	I	1	0	0	NA	NA	5.06e-11	0.773027	0.0027468
5	116479078	116479378	III	0	1	0	NA	NA	2.52e-05	0.807247	0.00115244
5	116481212	116481511	III	0	1	0	NA	NA	0.00679059	0.813581	0.000964072
5	117838934	117839234	III	1	0	1	ENSMUSG00000086075	Gm15728	0.00280956	0.477797	0.17789
5	118388258	118388557	III	1	0	0	NA	NA	0.00640967	0.574461	0.0684512
5	120538593	120538892	III	0	0	0	NA	NA	0.0034333	0.898786	3.56958e-05
5	121219444	121219743	III	1	1	0	NA	NA	0.00651724	0.817425	0.000862434
5	121227589	121227889	III	0	1	0	NA	NA	1.15e-05	0.860096	0.000206172
5	123064398	123064697	III	1	0	0	NA	NA	0.00960132	0.538552	0.100806
5	123489118	123489417	III	1	1	0	NA	NA	0.00137766	0.538642	0.100713
5	124461018	124461318	I	0	0	0	NA	NA	2.06e-06	0.689977	0.0140052
5	125342833	125343132	III	1	0	1	ENSMUSG00000051911	Zfp664	3.18e-06	0.683901	0.0154736
5	125658057	125658357	III	1	0	0	NA	NA	1.44e-06	0.591193	0.0563146
5	128097616	128097915	III	1	0	1	NA	NA	1.15e-05	0.604473	0.0478827
5	129683789	129684088	III	1	0	0	NA	NA	6.52e-06	0.761698	0.00355264
5	129706056	129706356	III	0	1	0	NA	NA	0.0016005	0.770851	0.00288896
5	130555140	130555439	III	1	0	1	NA	NA	0.000276035	0.419597	0.280516
5	135028051	135028351	III	1	0	0	NA	NA	0.00438377	0.591704	0.0559715
5	136021008	136021565	III	1	0	0	NA	NA	6.03e-06	0.851771	0.000281595
5	136189300	136189599	III	0	0	0	NA	NA	5.9e-05	0.738614	0.00577469
5	137394675	137395253	III	1	0	1	ENSMUSG00000085062	4933404O12Rik	2.85e-05	0.545016	0.0943061
5	137521902	137522202	III	1	0	0	NA	NA	0.00113042	0.576282	0.0670449
5	137974407	137974950	III	1	0	1	ENSMUSG00000090873	Gm17112	2.23e-08	0.634243	0.0324468
5	138628387	138629186	III	1	0	1	ENSMUSG00000036968	Cnpy4	0.00777742	0.648883	0.0264186
5	138882540	138882840	III	0	0	1	ENSMUSG00000036898	Zfp157	0.00972365	0.748838	0.00468456
5	139063951	139064251	III	0	0	1	ENSMUSG00000056014	A430033K04Rik	0.00306184	0.667506	0.0200382
5	143026944	143027305	III	1	0	0	NA	NA	0.000321155	0.664732	0.0209037
5	145725894	145726194	III	1	0	0	NA	NA	0.000388446	0.611378	0.0438922
5	147507208	147507507	I	0	0	0	NA	NA	0	0.885145	7.09025e-05
5	152221181	152221481	III	0	0	0	NA	NA	0.00851139	0.786724	0.00197495
6	4699220	4699520	III	1	0	0	NA	NA	0.00516161	0.55914	0.0811556
6	7683100	7683400	III	0	0	0	NA	NA	0.00310135	0.709056	0.0100901
6	8373170	8373470	I	0	0	0	NA	NA	0	0.785796	0.00202099
6	8471276	8471575	I	1	0	0	NA	NA	1.2e-12	0.835114	0.000499417
6	17630575	17630875	III	0	1	0	NA	NA	0	0.909915	1.89453e-05
6	18322901	18323200	III	1	0	0	NA	NA	8.92e-06	0.900243	3.29904e-05
6	30097814	30098113	III	0	1	0	NA	NA	7.86e-07	0.884536	7.29636e-05
6	34105404	34105703	III	0	1	0	NA	NA	0.00913081	0.737464	0.00590898
6	35204597	35204896	III	0	0	1	NA	NA	0.000249999	0.667056	0.0201765
6	39067981	39068349	III	1	0	1	NA	NA	0.000264176	0.498054	0.148859
6	39523818	39524118	III	0	0	1	ENSMUSG00000046947	Adck2	0.00388829	0.419141	0.281429
6	40275394	40275694	III	1	0	1	ENSMUSG00000029916	Agk	0.00789311	0.470272	0.189552
6	41068239	41068538	III	0	1	0	NA	NA	0.00121936	0.673792	0.0181791
6	47596699	47596998	III	0	0	0	NA	NA	9.79e-13	0.707165	0.0104344
6	47998433	47998732	III	1	0	1	NA	NA	0.00290808	0.769007	0.00301395
6	48504681	48504980	III	0	0	0	ENSMUSG00000073096	Lrrc61	0.00308512	0.577032	0.066472
6	49269079	49269378	III	1	0	1	ENSMUSG00000050786	Ccdc126	6.1e-07	0.467602	0.193805
6	49317495	49317794	III	0	0	0	ENSMUSG00000047115	D330028D13Rik	0.00495454	0.611617	0.0437589
6	50406125	50406425	III	0	0	0	NA	NA	1.5e-05	0.540359	0.0989576
6	51120464	51121260	III	1	0	0	NA	NA	3.7e-05	0.888688	5.98216e-05
6	51128524	51128823	III	1	0	0	NA	NA	1.92e-06	0.583655	0.0615665
6	52171662	52171961	III	1	0	0	NA	NA	8.01e-05	0.847821	0.000324457
6	54543212	54543511	III	1	0	0	NA	NA	1.34e-12	0.752995	0.00429123
6	54544963	54545263	III	1	0	0	ENSMUSG00000005225	Plekha8	3.75e-08	0.724692	0.00757241
6	56855035	56855335	III	0	1	0	NA	NA	9.49e-09	0.707054	0.0104547
6	67108807	67109106	III	0	1	0	NA	NA	0.000453069	0.632997	0.0330043
6	70675658	70675957	III	1	0	0	NA	NA	0.00666779	0.786153	0.00200317
6	70679178	70679477	III	0	0	0	NA	NA	3.31e-14	0.927362	5.86127e-06
6	70774556	70774856	III	0	0	0	NA	NA	1.54e-06	0.913828	1.48766e-05
6	72166662	72166962	III	1	0	0	NA	NA	0.000199534	0.763108	0.00344317
6	72462554	72462916	III	1	0	0	ENSMUSG00000052631	Sh2d6	0.00464535	0.510642	0.132528
6	73171615	73171914	III	1	0	0	NA	NA	2.09e-12	0.780916	0.00227755
6	82724388	82724688	III	1	0	0	NA	NA	2.41e-09	0.686746	0.0147719
6	83262553	83262852	I	1	0	0	NA	NA	0.000870599	0.596526	0.0528057
6	84335733	84336032	III	1	1	0	NA	NA	0.0010408	0.751654	0.00441513
6	85282795	85283660	III	1	0	1	NA	NA	0.00847729	0.441427	0.238697
6	85854731	85855031	III	0	0	1	NA	NA	1.63e-05	0.751903	0.00439187
6	86620858	86621157	III	1	1	0	NA	NA	5.35e-06	0.734296	0.00629154
6	87134047	87134346	III	1	1	0	NA	NA	1.78e-06	0.809377	0.00108607
6	88726542	88726842	III	0	0	0	NA	NA	0.000157058	0.756895	0.00394648
6	88754016	88754316	III	0	1	0	NA	NA	2.02e-11	0.908264	2.09133e-05
6	89545451	89545751	III	1	0	1	NA	NA	0.00254753	0.447497	0.227772
6	89593795	89594095	III	0	0	0	ENSMUSG00000000811	Txnrd3	6.13e-06	0.55257	0.0870955
6	90938588	90939244	III	1	0	0	NA	NA	0	0.773275	0.00273095
6	91113255	91113844	III	0	1	0	NA	NA	1.73e-10	0.696712	0.0125074
6	91942871	91943171	I	0	0	0	NA	NA	9.29e-12	0.873851	0.000117842
6	101221766	101222065	III	1	0	0	NA	NA	0.00280956	0.727978	0.00711294
6	113392482	113392782	III	1	0	1	ENSMUSG00000051256	Jagn1	0.000119153	0.753433	0.00425134
6	114825076	114825375	III	1	0	0	NA	NA	7.73e-07	0.641849	0.0291967
6	115430355	115430655	I	1	1	0	NA	NA	0.0016196	0.819092	0.000821127
6	118369434	118369934	III	1	0	1	NA	NA	0.000907858	0.325533	0.499501
6	118708521	118708820	III	0	1	0	NA	NA	0.00905637	0.695297	0.0128111
6	120865225	120865524	III	0	1	0	NA	NA	4.05e-05	0.777765	0.00245656
6	121002034	121002333	I	0	0	0	NA	NA	0.00467577	0.749109	0.00465811
6	121133793	121134093	III	1	0	1	NA	NA	0.00278149	0.722641	0.00787091
6	121260356	121260655	III	0	0	0	NA	NA	0.00495454	0.366384	0.39778
6	127195917	127196217	III	1	0	0	NA	NA	8.27e-09	0.891969	5.08576e-05
6	131320823	131321123	I	0	0	0	NA	NA	2.8e-08	0.803056	0.00129259
6	133055517	133055861	III	1	0	0	NA	NA	7.11e-07	0.77139	0.00285324
6	134565343	134565643	III	1	0	0	NA	NA	0.00144739	0.747261	0.00484113
6	134742549	134742849	III	1	0	1	NA	NA	5.41e-10	0.760622	0.00363795
6	136796356	136796656	III	0	1	0	NA	NA	0	0.887657	6.2891e-05
6	136804837	136805137	III	0	0	1	NA	NA	0.00265417	0.547073	0.0923019
6	136879270	136879569	III	1	0	0	NA	NA	0.000600493	0.865151	0.000169012
6	137702974	137703273	III	1	0	1	ENSMUSG00000030225	Dera	1.63e-05	0.637534	0.0310083
6	144720736	144721035	I	0	1	0	NA	NA	0	0.783671	0.00212968
6	144850404	144850703	III	1	1	0	NA	NA	0.000216465	0.804509	0.00124253
6	145069531	145069831	III	0	0	0	NA	NA	1.18e-09	0.883001	7.83807e-05
6	145320031	145320331	III	0	0	0	NA	NA	0.00643823	0.468747	0.191974
6	146803779	146804079	I	0	0	0	NA	NA	0	0.762118	0.00351968
6	146836829	146837128	III	1	0	1	ENSMUSG00000016487	Ppfibp1	0.000337671	0.586288	0.0596925
6	148552014	148552314	I	0	1	0	NA	NA	0	0.928947	5.19668e-06
6	148844674	148844981	III	0	0	1	NA	NA	0.000792688	0.365399	0.400132
6	149357421	149357722	III	1	0	0	ENSMUSG00000003452	Bicd1	3.71e-09	0.701395	0.0115422
7	4694839	4695276	III	1	1	0	NA	NA	7.14e-06	0.791236	0.00176287
7	4700759	4701058	III	0	1	0	NA	NA	0.00164042	0.729886	0.00685641
7	4703901	4704201	III	0	0	1	NA	NA	0.000228698	0.479496	0.175323
7	4704549	4704849	III	0	0	1	ENSMUSG00000092518	Fam71e2	9.21e-10	0.591591	0.0560475
7	4735298	4735597	III	1	1	0	ENSMUSG00000013091	Tmem190	3.99e-06	0.807983	0.00112915
7	4817720	4818020	III	0	0	1	NA	NA	0	0.816289	0.000891536
7	5011828	5012127	III	1	0	0	NA	NA	0.00248604	0.659437	0.0226361
7	5013723	5014375	III	1	0	1	ENSMUSG00000030435	U2af2	3.92e-13	0.536973	0.102441
7	11080463	11080763	III	1	0	0	NA	NA	5.82e-07	0.921912	8.69687e-06
7	13494810	13495109	III	0	0	0	NA	NA	1.69e-07	0.894182	4.54529e-05
7	13708995	13709294	I	0	0	0	NA	NA	1.18e-14	0.768495	0.00304945
7	16633122	16634518	III	1	0	0	NA	NA	0.00263563	0.516391	0.125495
7	16637336	16637635	III	0	0	0	NA	NA	9.91e-05	0.779929	0.00233248
7	16858744	16859345	III	1	0	0	NA	NA	0.0017312	0.452801	0.218478
7	16894466	16894879	III	1	0	1	NA	NA	0.000159415	0.59715	0.0524063
7	17200401	17200820	III	1	0	1	NA	NA	0.000326158	0.420701	0.278307
7	19495674	19495974	III	1	0	1	NA	NA	8.49e-05	0.751196	0.0044581
7	19824835	19825135	III	1	1	0	NA	NA	5.45e-08	0.716051	0.00889321
7	19867782	19868082	I	1	0	0	ENSMUSG00000030401	Rtn2	7.82e-06	0.772835	0.00275913
7	19893872	19894172	III	1	0	0	NA	NA	0.00885498	0.459994	0.206256
7	19895366	19895897	III	1	0	1	NA	NA	0.000209595	0.744772	0.00509654
7	19905329	19905628	III	1	0	0	NA	NA	0.00192112	0.395151	0.331851
7	19928027	19928327	I	0	0	0	NA	NA	0.000249999	0.751498	0.00442966
7	19944809	19945109	III	1	0	1	ENSMUSG00000040734	Ppp1r13l	0.00233838	0.563576	0.0773146
7	20170994	20171293	I	0	0	0	NA	NA	0	0.858047	0.000222999
7	20334945	20335817	III	1	0	0	NA	NA	2.5e-11	0.550037	0.0894675
7	25169094	25169394	III	1	1	0	NA	NA	0.00940566	0.798877	0.0014456
7	25226860	25227159	III	0	0	0	NA	NA	0.00076027	0.772725	0.00276622
7	25644343	25644643	III	0	1	0	NA	NA	0.00459482	0.6446	0.0280845
7	28115854	28116153	III	1	0	0	NA	NA	0.0013033	0.804738	0.00123478
7	30092819	30093119	III	1	0	0	NA	NA	2.44e-07	0.652986	0.0248943
7	30124286	30124586	III	0	1	0	NA	NA	0.000600986	0.723784	0.00770349
7	30568833	30569133	III	0	0	0	ENSMUSG00000047473	Zfp30	0.00395644	0.563957	0.0769906
7	30644841	30645229	III	0	0	0	NA	NA	0.00124486	0.628724	0.0349729
7	30808853	30809152	III	0	1	0	NA	NA	0	0.800493	0.00138481
7	30857689	30857989	III	1	0	1	NA	NA	8.34e-05	0.503867	0.141158
7	30875240	30875786	III	0	0	1	NA	NA	0.00151978	0.494992	0.153028
7	30879731	30880405	III	1	0	1	ENSMUSG00000049421	Zfp260	0.00010357	0.635834	0.031745
7	30968970	30969270	III	1	0	0	ENSMUSG00000074218	Cox7a1	0.00121205	0.788674	0.00188094
7	31502420	31502719	III	1	0	0	NA	NA	5.29e-06	0.629143	0.034776
7	35697260	35697560	III	1	0	0	ENSMUSG00000063931	Pepd	2.62e-06	0.677369	0.0171828
7	35770687	35770987	III	0	1	0	NA	NA	2.25e-08	0.913272	1.54066e-05
7	36434176	36434476	III	0	0	0	NA	NA	0.00346332	0.64491	0.0279612
7	38846100	38846400	III	1	0	0	NA	NA	0.00417032	0.701948	0.0114322
7	39012861	39013207	III	1	0	0	NA	NA	7.25e-09	0.619587	0.0394798
7	46704647	46704947	I	1	0	0	NA	NA	3.37e-11	0.801875	0.00133444
7	51661051	51661351	III	0	0	0	NA	NA	0.00650338	0.687383	0.014618
7	51718122	51718421	III	1	0	0	NA	NA	2.5e-05	0.718082	0.00856769
7	51725008	51725389	II	0	0	0	NA	NA	1.18e-14	0.863119	0.000183235
7	51726099	51726454	II	0	0	0	NA	NA	0	0.91828	1.1143e-05
7	52208074	52208429	III	1	0	0	NA	NA	8.88e-09	0.9106	1.81738e-05
7	52225580	52225880	III	1	0	0	NA	NA	4.54e-09	0.771123	0.00287088
7	52252612	52253146	III	1	0	1	ENSMUSG00000003184	Irf3	0.00109677	0.401038	0.319072
7	52467264	52467564	III	0	0	0	NA	NA	3.61e-05	0.807616	0.00114072
7	52596711	52597011	III	0	0	0	NA	NA	6.99e-06	0.72979	0.00686923
7	52625886	52626186	III	1	0	0	NA	NA	2.15e-05	0.521757	0.119167
7	52844591	52844890	III	1	0	0	NA	NA	0.000689749	0.627262	0.0356661
7	52960169	52960468	III	1	0	0	ENSMUSG00000059824	Dbp	0.000390761	0.687953	0.0144818
7	53052351	53052650	III	0	0	0	NA	NA	0	0.941663	1.76987e-06
7	53055864	53056163	III	1	0	0	NA	NA	0.00474898	0.786293	0.00199622
7	53121423	53121722	III	1	0	0	NA	NA	0.00211951	0.680621	0.0163144
7	53895076	53895375	III	1	0	0	NA	NA	0.00901385	0.533327	0.106287
7	56501291	56501590	III	1	0	0	ENSMUSG00000052512	Nav2	1.19e-05	0.555981	0.0839741
7	63097420	63097719	III	1	0	0	NA	NA	0.00448634	0.522021	0.118861
7	63223596	63224023	III	0	0	0	NA	NA	0.000427146	0.786891	0.00196674
7	71144433	71144732	III	1	1	0	NA	NA	8.58e-06	0.683803	0.015498
7	71432287	71432586	I	1	0	1	ENSMUSG00000030522	Mtmr10	0.00621374	0.523264	0.117431
7	73026138	73026437	III	0	0	0	NA	NA	0.00933446	0.777089	0.00249643
7	75096552	75096852	III	1	0	1	ENSMUSG00000005533	Igf1r	0.000166482	0.616196	0.0412601
7	75894106	75894406	III	1	0	0	NA	NA	0.00215541	0.678343	0.0169192
7	82905830	82906130	III	0	1	0	NA	NA	6.23e-05	0.717046	0.00873256
7	86055638	86055937	III	0	0	0	NA	NA	0.000393748	0.877036	0.000102612
7	86085897	86086196	III	0	0	0	NA	NA	4.99e-07	0.805597	0.00120607
7	87336389	87336688	III	1	1	0	NA	NA	0.0048486	0.58871	0.0580063
7	87397815	87398136	III	1	0	0	NA	NA	5.53e-06	0.788008	0.00191265
7	87590400	87590700	III	1	1	0	NA	NA	3.05e-09	0.733476	0.00639368
7	88973890	88974683	III	1	0	1	NA	NA	0.000152874	0.562263	0.0784376
7	90014577	90014877	III	1	0	1	ENSMUSG00000057706	Mex3b	0.00863033	0.57911	0.064903
7	90015490	90015790	III	1	0	0	NA	NA	0.00112105	0.515717	0.126305
7	91735659	91735958	III	0	0	0	NA	NA	0.00396109	0.684981	0.0152042
7	95426405	95426704	III	0	0	0	ENSMUSG00000030560	Ctsc	1e-10	0.837236	0.000465859
7	97208863	97209163	III	1	0	0	NA	NA	2.29e-14	0.911454	1.72486e-05
7	100022432	100023055	III	1	0	1	ENSMUSG00000061119	Prcp	0.00434484	0.384123	0.356465
7	100052195	100052494	III	0	0	0	NA	NA	0.003331	0.834972	0.000501735
7	104107724	104108024	III	0	1	0	NA	NA	9.1e-07	0.8479	0.000323552
7	104480596	104480895	III	1	0	1	ENSMUSG00000044952	Kctd21	0.00650338	0.485454	0.166514
7	104895607	104895906	III	0	1	0	NA	NA	0.000150801	0.871256	0.000131565
7	106129988	106130287	I	0	0	0	NA	NA	1.3e-05	0.727837	0.00713218
7	106135603	106135903	I	0	0	0	NA	NA	3.54e-10	0.922286	8.47252e-06
7	106331220	106331520	III	1	0	0	NA	NA	0	0.845629	0.000350419
7	107614224	107614524	III	1	0	0	NA	NA	2.09e-09	0.639362	0.0302305
7	107811805	107812105	III	0	0	0	NA	NA	0.000803301	0.792272	0.00171686
7	108256740	108257039	III	1	0	1	NA	NA	1.92e-09	0.598293	0.0516798
7	116738725	116739025	I	0	1	0	NA	NA	8.43e-11	0.873073	0.000121832
7	118147689	118147989	III	1	1	0	NA	NA	0.000474254	0.794668	0.0016141
7	120350634	120350933	III	1	0	0	NA	NA	0.000388588	0.661607	0.0219133
7	125998927	125999491	III	1	0	1	ENSMUSG00000073856	Iqck	0.00721951	0.329021	0.490535
7	132695494	132695868	III	0	0	0	ENSMUSG00000030748	Il4ra	0.00931617	0.649442	0.0262066
7	133909670	133909969	I	1	0	0	ENSMUSG00000030703	Gdpd3	8.23e-13	0.905223	2.49735e-05
7	135532506	135532805	III	1	1	0	NA	NA	0.00502995	0.679601	0.0165831
7	135998220	135998520	III	0	0	0	NA	NA	2.64e-05	0.686383	0.0148599
7	142927411	142927710	III	0	1	0	NA	NA	2.4e-07	0.623297	0.0376
7	144085973	144086272	III	0	0	0	NA	NA	3.16e-06	0.577985	0.065749
7	144602133	144602784	III	1	0	1	NA	NA	0.00636738	0.4264	0.267064
7	146399026	146399325	III	0	0	1	NA	NA	2.06e-05	0.536754	0.102668
7	147288176	147288475	III	1	0	0	NA	NA	1.64e-06	0.551353	0.08823
7	148007948	148008248	I	0	0	0	NA	NA	1.81e-06	0.641915	0.0291696
7	148246675	148246975	III	1	0	0	NA	NA	2.29e-14	0.882086	8.17608e-05
7	150193972	150194272	III	0	0	0	NA	NA	0.00132418	0.732173	0.00655874
7	151972512	151972812	III	0	1	0	NA	NA	0.00291238	0.557084	0.0829821
8	10946061	10946361	III	1	0	0	NA	NA	0.00124472	0.467518	0.193941
8	11098486	11098786	III	0	0	0	NA	NA	0.00215435	0.758383	0.00382093
8	11497450	11497750	III	1	0	1	ENSMUSG00000031505	Carkd	7.78e-05	0.547471	0.0919173
8	11512748	11513047	I	1	0	0	ENSMUSG00000056228	Cars2	0.000110534	0.739158	0.00571215
8	13159033	13159830	III	1	0	1	ENSMUSG00000031447	Lamp1	0.00136476	0.715628	0.00896224
8	13202816	13203115	III	0	0	0	NA	NA	0.00229942	0.842755	0.000386985
8	13208871	13209171	III	0	1	0	NA	NA	0.000642999	0.75342	0.00425249
8	13530918	13531218	I	0	0	0	NA	NA	0.00341214	0.754491	0.00415622
8	13741272	13741572	III	0	1	0	NA	NA	8.49e-05	0.799067	0.00143834
8	13785389	13786281	III	1	0	1	ENSMUSG00000038398	Upf3a	0.00136226	0.379103	0.36795
8	13890191	13890491	III	1	0	0	NA	NA	0.00024224	0.600559	0.0502625
8	14090254	14090553	III	0	0	1	NA	NA	3.35e-11	0.7843	0.00209705
8	18899031	18899499	III	0	0	0	NA	NA	0.00885791	0.717473	0.00866432
8	18912334	18912634	III	0	1	0	NA	NA	5.36e-12	0.920893	9.33377e-06
8	18936316	18936615	III	0	1	0	NA	NA	1.17e-06	0.756869	0.00394872
8	23244601	23244900	I	1	1	0	NA	NA	0	0.963446	1.37001e-07
8	23276400	23277012	III	1	0	1	NA	NA	0.000199754	0.69083	0.0138081
8	24126818	24127118	I	1	0	0	NA	NA	2.29e-14	0.893797	4.6358e-05
8	24318894	24319193	III	1	0	1	NA	NA	0.000191306	0.795604	0.00157534
8	28247468	28247796	III	0	0	0	NA	NA	0.00636738	0.797321	0.00150618
8	32297607	32297907	I	0	0	0	ENSMUSG00000046152	Fut10	7.94e-13	0.707161	0.0104351
8	36017171	36017471	III	0	0	0	NA	NA	2.66e-05	0.895713	4.19935e-05
8	36627370	36627670	III	0	1	0	NA	NA	3.92e-13	0.964441	1.17766e-07
8	36630328	36630627	III	1	1	0	NA	NA	3.04e-07	0.809195	0.00109162
8	36650706	36651006	III	1	0	1	ENSMUSG00000070056	Mfhas1	2.26e-09	0.702472	0.0113287
8	36651901	36652271	III	1	0	1	NA	NA	8.45e-07	0.799345	0.00142779
8	36693372	36693672	III	0	1	0	NA	NA	2.62e-06	0.846773	0.000336673
8	36770939	36771238	III	0	0	0	NA	NA	0	0.95283	5.53576e-07
8	41393065	41393365	III	1	0	0	NA	NA	3.92e-13	0.75289	0.00430081
8	47296264	47296563	III	1	0	0	NA	NA	0.00649981	0.768969	0.00301655
8	49075763	49076062	III	1	0	0	NA	NA	0.00502314	0.528562	0.111466
8	63111331	63111630	III	1	0	0	ENSMUSG00000031647	Mfap3l	0.00126553	0.692434	0.0134435
8	63876540	63876839	I	0	0	0	NA	NA	7.87e-10	0.917225	1.19497e-05
8	70018594	70018894	III	0	0	1	ENSMUSG00000051147	Nat2	0.00276388	0.681083	0.0161939
8	70586244	70586543	III	1	0	0	NA	NA	0.00486014	0.482546	0.170776
8	71645465	71645845	III	1	0	0	NA	NA	7.42e-05	0.782159	0.00220988
8	71708135	71708435	III	1	0	0	NA	NA	1.18e-14	0.842499	0.000390389
8	72178180	72178480	III	0	0	0	NA	NA	0.00754314	0.653668	0.0246478
8	72356279	72356578	III	0	0	1	ENSMUSG00000031860	Pbx4	5.77e-05	0.662756	0.0215379
8	72444245	72444544	III	1	1	0	NA	NA	2.17e-06	0.780281	0.00231277
8	73053775	73054074	III	1	1	0	NA	NA	1.5e-05	0.722516	0.00788945
8	73320953	73321506	III	0	0	0	NA	NA	0.00187024	0.677547	0.0171343
8	73340568	73340867	I	1	0	0	NA	NA	0	0.816827	0.000877641
8	74153228	74153528	III	1	0	0	NA	NA	0.00827951	0.409678	0.300788
8	74195515	74195815	III	1	0	0	NA	NA	0.00483977	0.576719	0.0667108
8	74842697	74842997	III	1	0	0	ENSMUSG00000055148	Klf2	6.34e-06	0.530525	0.109312
8	74939197	74939497	III	0	1	0	NA	NA	2.7e-05	0.777507	0.00247174
8	77557490	77558060	III	1	0	1	ENSMUSG00000042870	Tom1	0.00813503	0.284895	0.605881
8	79946569	79946869	I	0	0	0	NA	NA	0	0.904275	2.63617e-05
8	80041973	80042272	III	1	0	0	ENSMUSG00000091247	Gm16529	1.1e-11	0.830446	0.000580168
8	80134533	80134832	III	1	0	1	NA	NA	2.56e-06	0.638873	0.0304373
8	84298403	84298703	III	0	0	0	NA	NA	5.33e-05	0.753897	0.00420938
8	85930793	85931092	I	0	0	0	NA	NA	0.00660458	0.578783	0.0651481
8	86264922	86265221	III	1	0	0	NA	NA	0.00184818	0.721447	0.00804885
8	86533786	86534086	III	1	0	0	NA	NA	1.69e-05	0.684658	0.0152843
8	86715871	86716244	III	1	1	0	NA	NA	0.00643823	0.516035	0.125922
8	86726427	86726726	III	1	0	0	NA	NA	0.000521775	0.707663	0.0103428
8	87112426	87112726	I	1	1	0	NA	NA	0	0.987968	3.07545e-10
8	87115954	87116253	III	0	1	0	NA	NA	4.21e-05	0.679088	0.0167195
8	87188737	87189036	III	1	0	1	ENSMUSG00000073822	Gm2529	3.09e-05	0.692142	0.0135094
8	87468392	87468692	III	1	0	0	NA	NA	0.00857015	0.534927	0.104587
8	87513186	87513486	III	1	0	0	NA	NA	4.35e-05	0.798299	0.00146788
8	87606994	87607293	III	1	0	0	ENSMUSG00000005142	Man2b1	5.17e-05	0.896253	4.08266e-05
8	89409093	89409393	III	0	0	1	NA	NA	7.25e-05	0.593138	0.0550155
8	93836851	93837739	III	1	0	1	ENSMUSG00000055932	Fto	0.000105656	0.601617	0.0496105
8	96634635	96634934	III	1	0	0	NA	NA	0.00776938	0.728331	0.00706491
8	96710537	96710836	III	0	0	0	NA	NA	0.00239594	0.677934	0.0170294
8	96715082	96715381	III	0	0	0	NA	NA	0.00280956	0.71075	0.00978921
8	97508116	97508416	III	1	1	0	NA	NA	1.46e-06	0.81316	0.000975789
8	97508895	97509195	III	0	0	0	NA	NA	6.76e-10	0.852611	0.000273104
8	98057847	98058147	III	1	0	0	NA	NA	3.38e-06	0.716056	0.00889249
8	98116205	98116505	III	0	1	0	NA	NA	0	0.906069	2.37843e-05
8	98134665	98134965	III	0	1	0	NA	NA	0	0.80117	0.00135995
8	107800230	107800529	III	1	0	0	ENSMUSG00000014776	Nol3	0	0.802013	0.0013295
8	107802903	107803202	III	1	1	0	NA	NA	0.00809743	0.443375	0.235156
8	107993238	107993538	III	1	0	0	NA	NA	0.000598746	0.777638	0.00246403
8	108861841	108862141	III	1	0	0	NA	NA	0.00328684	0.382893	0.359264
8	109590048	109590347	III	0	0	0	NA	NA	2.22e-06	0.744262	0.00515022
8	110100680	110100979	III	1	0	0	NA	NA	0.00739237	0.740124	0.00560218
8	113443580	113443880	III	1	0	1	ENSMUSG00000031749	St3gal2	0.00296888	0.507326	0.136705
8	114255943	114256243	III	1	0	0	NA	NA	0.00750233	0.440713	0.240003
8	121918585	121918884	III	1	0	1	ENSMUSG00000074064	Mlycd	1.56e-09	0.882701	7.94756e-05
8	121947713	121948012	III	0	0	0	NA	NA	0.00345007	0.740297	0.00558273
8	123061063	123061662	III	1	0	1	NA	NA	0.00206889	0.394606	0.333049
8	123191706	123192384	III	1	0	1	ENSMUSG00000031818	Cox4i1	0.00370923	0.502133	0.143426
8	123906757	123907056	III	1	1	0	NA	NA	2.99e-06	0.766204	0.00321219
8	124176764	124177064	III	1	0	0	NA	NA	0.00363654	0.654776	0.0242511
8	124386072	124386371	I	0	0	0	NA	NA	0	0.985636	8.13849e-10
8	124783162	124783601	I	0	0	0	NA	NA	0.00386684	0.642485	0.0289364
8	124797826	124798126	III	0	1	0	NA	NA	0.000107486	0.851266	0.000286802
8	125062601	125062900	III	0	0	0	NA	NA	3.5e-08	0.832354	0.000545985
8	125284611	125284911	I	0	0	0	NA	NA	3.18e-05	0.821876	0.000755697
8	125557810	125558110	III	0	0	0	NA	NA	0.00260781	0.525523	0.114861
8	125922218	125922518	III	1	1	0	NA	NA	2.3e-08	0.579129	0.0648889
8	126755060	126755359	III	1	0	0	ENSMUSG00000089704	Galnt2	0.00426956	0.637974	0.0308198
8	129041111	129041411	III	1	0	0	NA	NA	1.34e-05	0.810642	0.00104814
9	8017568	8017868	I	0	0	0	NA	NA	3.44e-08	0.725636	0.00743819
9	8042739	8043039	III	1	0	0	NA	NA	5.28e-06	0.631881	0.0335103
9	20447034	20447880	III	0	0	1	ENSMUSG00000084786	Ubl5	0.00152417	0.509953	0.133388
9	21024969	21025268	III	1	0	0	NA	NA	0.00418388	0.713564	0.00930525
9	21602982	21603281	III	1	0	0	NA	NA	0.00467285	0.511048	0.132022
9	35075147	35075451	III	1	0	1	ENSMUSG00000032044	Rpusd4	0.00214926	0.540105	0.0992159
9	35228741	35229041	III	1	0	0	NA	NA	6.67e-06	0.722105	0.00795044
9	37015527	37016026	III	1	0	0	ENSMUSG00000032121	Tmem218	0.00146603	0.692117	0.0135151
9	40880874	40881279	III	1	1	0	NA	NA	0.000388397	0.818913	0.000825486
9	44334409	44334709	III	1	0	0	NA	NA	0.000623005	0.878616	9.56712e-05
9	44373512	44373811	III	1	1	0	NA	NA	0.00113329	0.771921	0.00281831
9	44529376	44529676	III	1	0	0	NA	NA	1.89e-10	0.615971	0.0413803
9	44607223	44607522	III	1	0	0	ENSMUSG00000039438	Ttc36	0.00102132	0.416128	0.287517
9	44689412	44689712	III	1	0	1	NA	NA	0.00689768	0.612453	0.0432944
9	44774915	44775214	III	0	0	0	NA	NA	0.000422685	0.7473	0.00483722
9	45595501	45595800	III	1	0	0	NA	NA	0.0055035	0.716196	0.00886971
9	45636580	45637581	III	1	0	1	NA	NA	3.07e-05	0.769822	0.00295816
9	50467604	50467903	III	1	0	1	NA	NA	0.00560501	0.471783	0.187173
9	50609140	50609439	III	1	1	0	NA	NA	1.11e-05	0.771221	0.0028644
9	50624684	50624983	III	0	1	0	NA	NA	8.66e-08	0.771222	0.0028643
9	50632199	50632498	III	0	1	0	NA	NA	1.15e-07	0.771324	0.00285754
9	55889557	55889856	III	1	0	1	ENSMUSG00000032320	Rcn2	0.00151509	0.440486	0.240419
9	56008645	56009018	III	1	0	0	NA	NA	1.68e-08	0.57567	0.0675152
9	58429861	58430160	III	1	0	0	ENSMUSG00000032336	Nptn	1.19e-08	0.769621	0.00297187
9	61970342	61970841	III	1	0	1	NA	NA	4.15e-05	0.657151	0.0234177
9	62211487	62211787	III	1	0	0	NA	NA	0.00441134	0.67493	0.0178575
9	63605788	63606087	III	1	0	1	NA	NA	2.41e-06	0.526912	0.113301
9	63870689	63871102	III	1	0	0	NA	NA	0.00972282	0.500182	0.146007
9	72891930	72892229	III	0	0	0	NA	NA	0.00950894	0.707887	0.0103018
9	74800575	74800875	III	1	0	0	ENSMUSG00000034858	BC031353	1.65e-13	0.621782	0.0383591
9	74918971	74919271	III	1	0	0	NA	NA	0.00121583	0.455477	0.21388
9	75289225	75289525	III	1	0	1	ENSMUSG00000042487	Leo1	0.000537684	0.587356	0.0589445
9	76084496	76084796	III	1	0	0	NA	NA	0.00627164	0.805488	0.00120969
9	77282844	77283144	III	1	0	0	NA	NA	8.03e-06	0.792158	0.00172188
9	77955643	77957058	III	1	0	1	ENSMUSG00000009828	Ick	0.00822358	0.719618	0.00832766
9	88614344	88614644	III	1	0	1	NA	NA	3.29e-06	0.670847	0.0190325
9	89106001	89106300	I	1	0	1	NA	NA	0	0.948209	9.23176e-07
9	90136476	90136776	III	0	1	0	NA	NA	0.00030494	0.688625	0.0143221
9	96531857	96532156	III	1	0	0	NA	NA	0.00656368	0.699946	0.0118345
9	96570326	96570626	III	0	0	0	NA	NA	0.000264176	0.635578	0.0318572
9	98886500	98886999	I	0	0	1	ENSMUSG00000032463	Faim	0.00177921	0.404802	0.311037
9	100863512	100863812	III	0	1	0	NA	NA	2.54e-05	0.655704	0.0239227
9	101154038	101154338	III	1	0	0	NA	NA	0.000289078	0.648991	0.0263775
9	102736926	102737225	III	1	0	0	NA	NA	2.06e-08	0.813583	0.000964029
9	102743460	102743759	III	1	0	0	NA	NA	1.43e-10	0.879901	9.03106e-05
9	102769277	102769577	III	0	0	0	NA	NA	0.00383926	0.752158	0.00436823
9	106376844	106377143	III	1	0	0	NA	NA	4.39e-05	0.711637	0.00963453
9	107192087	107192387	III	1	0	0	NA	NA	0	0.804711	0.0012357
9	107215218	107215518	III	1	1	0	NA	NA	0	0.846014	0.00034574
9	107242652	107242952	III	1	0	0	ENSMUSG00000037977	6430571L13Rik	4.05e-05	0.750048	0.00456724
9	107449455	107449754	III	1	0	0	ENSMUSG00000010044	Zmynd10	0.00103321	0.520666	0.120435
9	107534801	107535101	III	1	0	0	NA	NA	0.00251803	0.686603	0.0148065
9	107850147	107850447	III	1	0	0	NA	NA	0.000537334	0.568987	0.0728098
9	107937580	107937879	I	0	0	0	NA	NA	0.00130324	0.645013	0.0279206
9	108594228	108594527	III	1	0	0	ENSMUSG00000032601	Prkar2a	0.00724745	0.735999	0.00608353
9	108734773	108735072	III	1	0	0	NA	NA	0.000355563	0.602396	0.0491353
9	108919147	108919528	III	0	0	0	NA	NA	0	0.84268	0.000387984
9	110899793	110900092	III	0	0	0	NA	NA	0.000485924	0.841416	0.000405051
9	115072229	115072528	III	0	0	0	NA	NA	0.000814934	0.677851	0.017052
9	117981281	117981581	I	0	0	0	NA	NA	0.00303174	0.839872	0.00042672
9	118834377	118834758	III	1	0	0	ENSMUSG00000047409	Ctdspl	3.9e-06	0.723387	0.0077613
9	119378853	119379152	III	1	1	0	NA	NA	8.89e-07	0.7533	0.00426341
9	119920147	119920524	III	1	0	0	NA	NA	0.00368813	0.494142	0.1542
9	120767077	120767376	III	0	1	0	NA	NA	1.58e-06	0.864696	0.000172118
9	120842359	120842658	III	1	0	1	NA	NA	0.00397265	0.482948	0.170183
9	122026316	122026616	III	1	0	1	ENSMUSG00000038145	Snrk	0.00660782	0.632501	0.0332284
9	122714491	122714923	III	0	0	1	ENSMUSG00000046603	D9Ertd402e	0.000113258	0.560893	0.0796216
9	123136395	123136711	III	0	1	0	NA	NA	2.64e-09	0.871953	0.00012776
9	123663526	123663826	III	1	0	0	NA	NA	0.000109448	0.877326	0.000101309
10	3134117	3134416	III	1	0	1	ENSMUSG00000015202	Cnksr3	0.00502995	0.565084	0.0760391
10	12534235	12534534	III	0	1	0	NA	NA	0	0.957396	3.17023e-07
10	12537262	12537561	III	1	1	0	NA	NA	0	0.940714	1.93309e-06
10	13222220	13222520	I	0	0	0	NA	NA	0.000582705	0.494633	0.153522
10	13588554	13588911	III	1	0	1	NA	NA	0.000204116	0.608091	0.0457593
10	17442036	17442335	III	1	0	1	ENSMUSG00000039910	Cited2	0.00933446	0.520217	0.12096
10	17442703	17443298	III	1	0	1	ENSMUSG00000039910	Cited2	4.44e-06	0.563753	0.0771643
10	17667806	17668106	III	1	0	0	NA	NA	0.00173036	0.533114	0.106515
10	26284312	26284641	III	1	0	0	NA	NA	0.000308874	0.720861	0.00813737
10	29081277	29082133	III	1	0	1	NA	NA	0.00898586	0.370526	0.387954
10	38853604	38853904	III	1	0	1	ENSMUSG00000019845	Tube1	0.000470213	0.543578	0.095725
10	39089346	39089645	III	1	0	0	NA	NA	2.3e-10	0.622958	0.0377687
10	39451144	39452187	III	1	0	1	ENSMUSG00000019841	Rev3l	0.00119122	0.446767	0.229069
10	39618805	39619105	III	1	0	0	NA	NA	2.43e-10	0.73384	0.00634818
10	40871268	40871568	III	1	0	0	NA	NA	0.000159898	0.714727	0.00911078
10	41022797	41023097	III	1	0	1	NA	NA	0.00156677	0.472266	0.186416
10	41529321	41531127	III	1	0	1	ENSMUSG00000038332	Sesn1	0.00972282	0.519583	0.121703
10	41750901	41751201	III	1	0	0	NA	NA	1.37e-09	0.894677	4.43084e-05
10	43260512	43260920	III	1	0	1	NA	NA	0.00238138	0.459732	0.206694
10	43884101	43884400	III	0	1	0	NA	NA	0.000776767	0.67821	0.0169549
10	53795344	53795643	III	1	0	1	NA	NA	0.000858282	0.465589	0.197053
10	55948466	55948765	III	1	0	1	NA	NA	0.000818245	0.45867	0.208472
10	57205942	57206242	III	1	0	0	ENSMUSG00000019878	Hsf2	0.00905637	0.465538	0.197135
10	59813527	59813827	III	1	0	0	NA	NA	2.2e-05	0.732826	0.00647552
10	62486555	62487115	III	1	0	1	ENSMUSG00000020068	Pbld2	3.07e-05	0.438203	0.244625
10	66465457	66465757	III	1	0	0	NA	NA	0.00351801	0.666534	0.0203382
10	76880950	76881250	III	1	0	0	NA	NA	0.000351316	0.712244	0.00952976
10	77927605	77927904	III	1	0	0	NA	NA	0.000665269	0.403909	0.312934
10	77944745	77945045	III	1	0	0	NA	NA	0.00519811	0.486907	0.164411
10	79242687	79243584	III	1	1	0	ENSMUSG00000020323	Prss57	0.0012454	0.467227	0.194408
10	79533757	79534334	III	1	1	0	NA	NA	2.14e-09	0.769696	0.00296679
10	79896491	79896974	III	0	0	1	NA	NA	0.00323277	0.464664	0.198556
10	80477605	80477905	III	0	0	0	NA	NA	2.65e-05	0.562713	0.0780511
10	80599563	80600460	III	1	0	1	NA	NA	0.00933446	0.446706	0.229178
10	80871571	80871870	III	1	0	0	NA	NA	0.00507202	0.560795	0.079707
10	80927135	80927434	III	1	0	0	NA	NA	0.00205101	0.48893	0.161512
10	81096299	81096598	III	1	0	0	NA	NA	2.08e-05	0.571126	0.0710838
10	93535218	93536031	I	1	1	0	NA	NA	0.00827741	0.701866	0.0114486
10	93585443	93585742	III	0	0	0	NA	NA	0.00776938	0.858843	0.000216335
10	98725622	98725922	III	1	0	0	ENSMUSG00000019960	Dusp6	0.00370577	0.502706	0.142673
10	100034403	100034703	III	1	0	0	NA	NA	8.64e-12	0.857474	0.000227904
10	107797015	107797357	II	0	0	0	NA	NA	6.21e-13	0.828024	0.000626033
10	107797855	107798155	II	0	0	0	NA	NA	8.57e-09	0.723501	0.00774463
10	108019423	108019722	III	0	0	0	NA	NA	0.00750587	0.611643	0.0437441
10	110357059	110357359	III	1	0	0	ENSMUSG00000020186	Csrp2	0.000277819	0.549806	0.0896865
10	120942301	120943013	III	1	1	0	NA	NA	5.73e-13	0.936662	2.77437e-06
10	121005967	121006384	I	0	1	0	NA	NA	0	0.860118	0.000205996
10	121534228	121534528	III	0	0	1	NA	NA	0.000291489	0.482905	0.170246
10	122231406	122231849	III	1	0	0	NA	NA	3.96e-06	0.768268	0.00306525
10	126500282	126500581	III	1	0	1	NA	NA	2.84e-09	0.763516	0.00341201
10	127878826	127879126	I	0	0	0	NA	NA	1.92e-12	0.652985	0.0248948
10	128049734	128050034	III	0	0	0	NA	NA	0.00157701	0.770528	0.00291053
11	4961841	4962140	III	1	0	0	NA	NA	0	0.640633	0.0296989
11	5161697	5161996	III	1	0	1	NA	NA	0.000426346	0.532228	0.107466
11	6499355	6499655	III	1	0	0	NA	NA	0	0.92171	8.82055e-06
11	21471856	21472164	III	1	0	1	NA	NA	0.00293774	0.595143	0.0536996
11	22907583	22908474	III	1	0	1	NA	NA	0.00503387	0.662977	0.0214662
11	30901271	30901895	III	0	1	0	NA	NA	0.000390761	0.775249	0.00260746
11	31707384	31707683	III	1	1	0	NA	NA	1.68e-05	0.875691	0.000108835
11	32183231	32183530	III	0	0	1	ENSMUSG00000069919	Hba-a1	0.000419793	0.704563	0.0109231
11	33412963	33413263	III	0	0	1	NA	NA	0	0.677455	0.0171593
11	44283137	44283436	III	1	0	1	NA	NA	8.62e-11	0.916288	1.27051e-05
11	46244735	46245035	III	0	0	0	NA	NA	0.00199763	0.622899	0.0377981
11	50023519	50023819	III	0	0	1	NA	NA	1.26e-08	0.751897	0.00439241
11	53583245	53583620	III	1	0	0	ENSMUSG00000018899	Irf1	3.75e-05	0.541599	0.0977027
11	53819891	53820191	III	0	1	0	NA	NA	2.4e-07	0.822239	0.000747482
11	54772053	54772352	III	1	0	0	NA	NA	6.58e-05	0.852783	0.00027139
11	54846827	54847126	III	1	0	0	NA	NA	0.000321155	0.668845	0.0196302
11	54911180	54911598	III	0	0	0	NA	NA	0.00397265	0.491491	0.157891
11	57520907	57521206	III	0	0	0	NA	NA	5.74e-07	0.777086	0.00249658
11	57766199	57766499	III	0	1	0	NA	NA	0.00013042	0.674919	0.0178606
11	57768009	57768309	III	1	1	0	NA	NA	8.23e-11	0.713914	0.00924624
11	57773469	57773768	III	0	1	0	NA	NA	0.00694496	0.753399	0.00425444
11	57939965	57940264	III	1	0	0	NA	NA	5.11e-10	0.88348	7.66565e-05
11	58030239	58030738	I	0	0	0	NA	NA	8.37e-13	0.661067	0.0220914
11	58660479	58660778	III	0	0	0	ENSMUSG00000068869	Gm12258	0.00100027	0.733228	0.00642489
11	58717248	58717857	III	0	0	1	NA	NA	0.000168139	0.51551	0.126555
11	58773436	58773949	III	0	0	0	NA	NA	2.3e-07	0.776272	0.00254523
11	59211042	59211342	I	0	0	0	NA	NA	0	0.933069	3.7499e-06
11	60299822	60300122	I	0	1	0	NA	NA	3.54e-09	0.810629	0.0010485
11	60322561	60322860	III	1	0	0	NA	NA	0	0.790498	0.00179624
11	60513006	60513625	III	1	0	1	ENSMUSG00000020536	Llgl1	6.19e-05	0.608853	0.0453215
11	60767319	60767619	III	0	0	0	NA	NA	5.67e-06	0.857646	0.000226422
11	61497570	61497869	III	1	0	1	ENSMUSG00000042377	Fam83g	4.09e-10	0.765473	0.00326558
11	62570303	62570603	III	0	0	0	NA	NA	0.00308512	0.647957	0.0267721
11	63824240	63824540	I	0	0	0	NA	NA	2.15e-11	0.788037	0.00191123
11	69214793	69215093	III	1	1	0	ENSMUSG00000085178	1700064E03Rik	1.48e-08	0.785194	0.00205133
11	69231060	69231760	III	1	0	0	NA	NA	3.22e-10	0.890094	5.58345e-05
11	69571495	69572579	III	1	0	1	ENSMUSG00000018776	Amac1	0.00396953	0.350407	0.436608
11	69810605	69810904	III	1	0	0	NA	NA	0.0056078	0.52305	0.117676
11	70034323	70034792	III	1	0	1	NA	NA	4.22e-09	0.782059	0.00221524
11	70035265	70035565	III	1	0	1	NA	NA	0.0032871	0.627715	0.0354505
11	70042407	70042706	III	1	0	0	NA	NA	1.53e-06	0.627242	0.035676
11	72228696	72228996	III	1	0	0	NA	NA	0.00279268	0.761954	0.00353253
11	72832302	72832602	III	1	0	0	ENSMUSG00000020785	Camkk1	0.00465218	0.504578	0.140234
11	74537705	74538143	III	1	0	1	NA	NA	0.00347603	0.358471	0.416835
11	75267917	75268373	III	1	0	0	NA	NA	0.00057626	0.7846	0.00208161
11	78883377	78883676	III	0	0	0	NA	NA	0.000254233	0.821671	0.00076036
11	78885169	78885469	III	0	1	0	NA	NA	6.11e-05	0.789949	0.00182142
11	79152841	79153140	III	1	0	1	NA	NA	0.000277819	0.602302	0.0491922
11	79775647	79776147	III	1	0	1	NA	NA	0.000640029	0.683912	0.0154707
11	79967415	79967714	III	1	0	0	ENSMUSG00000020709	Adap2	0.00181975	0.604221	0.0480339
11	80593005	80593836	III	1	0	1	NA	NA	0.00409936	0.388591	0.346391
11	83567152	83567452	III	1	0	1	ENSMUSG00000000976	Heatr6	0.00143642	0.452694	0.218664
11	84631564	84631864	III	1	0	1	NA	NA	0.000672011	0.831656	0.000558291
11	84642440	84642740	III	0	0	1	ENSMUSG00000086799	4930502E09Rik	0.00727437	0.410362	0.299367
11	84983647	84983947	III	0	1	0	ENSMUSG00000018479	1700125H20Rik	5.62e-06	0.590618	0.056703
11	86940267	86940783	III	1	0	0	ENSMUSG00000018548	Trim37	0.00230856	0.434369	0.251787
11	87181747	87182046	III	1	1	0	NA	NA	0.00136731	0.655194	0.024103
11	87666560	87666859	III	1	0	0	ENSMUSG00000034121	Mks1	0.00432368	0.540941	0.0983676
11	88725854	88726154	III	1	0	1	NA	NA	9.76e-08	0.596249	0.0529843
11	90548050	90548349	III	1	0	1	NA	NA	0.00885798	0.619154	0.0397038
11	93746251	93746550	III	1	0	1	NA	NA	1.72e-11	0.733446	0.00639745
11	95666927	95667226	III	1	1	0	NA	NA	0.000650499	0.736876	0.00597853
11	95849881	95850180	III	1	0	0	NA	NA	0	0.834152	0.000515272
11	96796404	96796704	III	1	1	0	NA	NA	1.07e-12	0.896624	4.00399e-05
11	96802428	96802728	III	0	1	0	NA	NA	0.000377341	0.810981	0.00103815
11	96824930	96825230	III	0	1	0	NA	NA	0.003817	0.736359	0.00604029
11	96891112	96891411	III	0	0	0	ENSMUSG00000020877	Scrn2	0.00230856	0.694897	0.0128982
11	97311246	97311545	III	1	1	0	NA	NA	0.000251593	0.537206	0.102198
11	97393065	97393364	III	1	0	0	NA	NA	0.00752082	0.510933	0.132165
11	98449519	98449819	III	0	1	0	NA	NA	7.1e-08	0.619232	0.0396633
11	98648228	98648527	III	1	0	0	NA	NA	0.00187024	0.694499	0.0129851
11	98820852	98821151	III	1	0	0	NA	NA	0.00231569	0.420531	0.278647
11	98885379	98885878	III	1	0	1	NA	NA	0.000269417	0.753645	0.00423213
11	99247191	99247490	III	1	0	0	NA	NA	0.00202667	0.694158	0.0130599
11	100259066	100259366	III	1	0	0	NA	NA	0.00646452	0.546377	0.0929759
11	100622943	100623408	III	1	0	0	NA	NA	0.000116962	0.726652	0.0072957
11	101121352	101122176	III	1	0	0	ENSMUSG00000035112	Wnk4	0.00636738	0.679974	0.0164843
11	102328384	102328683	III	1	1	0	NA	NA	0.00587515	0.616585	0.0410529
11	102742192	102742692	III	1	0	1	ENSMUSG00000020930	Ccdc103	4.62e-06	0.47508	0.182046
11	103128776	103129075	III	1	0	0	NA	NA	0.00362848	0.50988	0.133479
11	105209153	105209453	III	1	0	0	NA	NA	0.00776938	0.568265	0.0733996
11	105897842	105898342	III	1	0	1	ENSMUSG00000049354	Dcaf7	3.94e-06	0.579688	0.0644717
11	108205164	108205463	III	1	0	0	NA	NA	0.00375592	0.505139	0.139509
11	108286297	108286597	III	1	0	0	ENSMUSG00000020728	Ccdc46	0.00888988	0.590299	0.0569197
11	109223772	109224498	III	1	0	1	ENSMUSG00000020611	Gna13	1.4e-06	0.674896	0.0178671
11	110198798	110199098	III	0	0	1	NA	NA	0.00142301	0.523742	0.116884
11	115015273	115015573	III	1	0	0	NA	NA	0.000455913	0.603856	0.0482521
11	115626415	115626915	III	1	0	1	ENSMUSG00000020747	2310067B10Rik	0.00464535	0.413529	0.292826
11	115720896	115721196	III	0	0	0	NA	NA	0.00718249	0.607119	0.0463231
11	115873878	115874177	III	1	0	0	NA	NA	2.79e-05	0.729956	0.00684713
11	115891323	115892090	III	1	0	1	ENSMUSG00000020770	Unk	0.00652634	0.231127	0.743923
11	116274294	116274679	III	0	0	1	NA	NA	2.98e-05	0.557714	0.0824193
11	116519185	116519485	III	1	0	0	NA	NA	0.000227569	0.752972	0.00429329
11	117824670	117825033	III	1	0	0	NA	NA	0.0085279	0.489527	0.160663
11	117830436	117830736	III	1	0	1	NA	NA	3.31e-14	0.684768	0.0152569
11	117831153	117831452	III	1	0	0	NA	NA	0.000230772	0.647333	0.0270125
11	118263137	118263437	III	1	0	0	NA	NA	0.00239594	0.648245	0.0266618
11	118902293	118902592	III	1	0	1	NA	NA	2.24e-05	0.540187	0.0991328
11	118947472	118947771	III	1	0	0	NA	NA	0.00586737	0.436657	0.247499
11	119216093	119216392	III	1	0	0	NA	NA	4.31e-07	0.840313	0.000420429
11	120051280	120051579	III	1	0	0	NA	NA	0.000267336	0.83596	0.000485807
11	120588511	120588810	III	1	0	0	NA	NA	0.00759651	0.784824	0.00207014
12	8680699	8680998	III	1	0	1	ENSMUSG00000020594	Pum2	0.00875587	0.503135	0.142112
12	8980718	8981017	III	1	0	1	NA	NA	0.000537334	0.560494	0.079969
12	16146077	16146376	I	1	0	0	NA	NA	0	0.865943	0.000163716
12	16192250	16192550	I	1	0	0	NA	NA	0	0.8395	0.000432076
12	17608093	17608392	I	1	0	0	NA	NA	0	0.887503	6.33583e-05
12	21134778	21135077	III	0	1	0	NA	NA	1.24e-07	0.765646	0.00325289
12	21136184	21136484	III	1	1	0	NA	NA	9.48e-08	0.807564	0.00114238
12	21146851	21147150	III	0	1	0	NA	NA	0.00141636	0.746563	0.00491164
12	21167738	21168038	III	1	1	0	NA	NA	0.00064129	0.783769	0.00212462
12	21233397	21233696	II	0	1	0	NA	NA	9.04e-05	0.579348	0.064725
12	21234934	21235234	II	1	1	0	NA	NA	8.98e-11	0.736319	0.00604504
12	21549104	21549404	III	0	0	0	NA	NA	0	0.835157	0.000498725
12	25318713	25319013	III	1	1	0	NA	NA	0.00373326	0.829941	0.000589494
12	25329034	25329334	III	0	1	0	NA	NA	0.00187902	0.689149	0.0141988
12	25330765	25331064	III	0	1	0	NA	NA	2.3e-06	0.848701	0.000314477
12	25387888	25388188	III	0	1	0	NA	NA	8.42e-06	0.907189	2.22813e-05
12	25391662	25391961	III	0	0	1	NA	NA	0.000810354	0.610218	0.0445445
12	25624276	25624576	III	0	0	0	NA	NA	2.19e-12	0.75973	0.00370997
12	26152620	26153120	III	1	0	0	NA	NA	0.00423872	0.520109	0.121086
12	31772066	31772365	III	0	1	0	NA	NA	1.59e-07	0.828651	0.000613889
12	32650430	32650729	III	0	1	0	NA	NA	0.00152476	0.72834	0.00706375
12	32651362	32651662	III	0	1	0	NA	NA	2.78e-05	0.755519	0.00406548
12	41750449	41750748	III	1	0	1	ENSMUSG00000056899	Immp2l	2.03e-05	0.493641	0.154892
12	53099517	53099816	I	1	0	0	NA	NA	1.72e-10	0.930939	4.4495e-06
12	53604579	53604879	III	1	0	1	NA	NA	1.46e-07	0.6853	0.0151252
12	53793311	53793610	III	0	0	0	NA	NA	2.02e-06	0.870581	0.000135341
12	71212878	71213219	III	1	0	0	NA	NA	2.04e-07	0.709586	0.00999515
12	71448260	71448560	III	1	0	0	NA	NA	0	0.79894	0.00144321
12	71926330	71926629	III	1	0	1	ENSMUSG00000048285	Frmd6	9.79e-05	0.436316	0.248135
12	76919015	76919315	III	1	0	0	ENSMUSG00000063450	Syne2	0.000166482	0.64695	0.0271606
12	79849542	79850042	III	1	0	1	ENSMUSG00000021112	Mpp5	0.00271227	0.467337	0.194231
12	80190469	80190769	III	1	0	1	NA	NA	0.000278263	0.545512	0.09382
12	83270058	83270439	III	1	0	1	ENSMUSG00000042700	Sipa1l1	0.00808521	0.520205	0.120974
12	84774950	84775250	III	1	1	0	NA	NA	0.00368813	0.772975	0.00275015
12	85455157	85455456	III	1	0	0	ENSMUSG00000042523	Dnalc1	0.00559536	0.767322	0.00313191
12	86814522	86814821	III	1	0	1	NA	NA	0.0067286	0.611508	0.0438197
12	86826782	86827171	III	1	0	0	NA	NA	0.00260781	0.489922	0.160103
12	89598925	89599225	III	1	0	1	ENSMUSG00000021044	Adck1	0.000607257	0.432953	0.254463
12	90222453	90223109	I	1	0	0	NA	NA	0	0.877033	0.000102625
12	93017515	93017815	III	1	0	0	NA	NA	1.63e-07	0.599906	0.0506682
12	99866286	99866585	III	1	0	0	ENSMUSG00000021007	Spata7	7.57e-06	0.578369	0.0654595
12	102197415	102197714	III	0	1	0	NA	NA	8.36e-14	0.870673	0.000134823
12	103677871	103678170	III	1	0	0	NA	NA	2.3e-07	0.66443	0.0209996
12	107022450	107023606	III	1	0	1	NA	NA	0.000351455	0.646362	0.0273895
12	107144916	107145215	I	0	0	0	NA	NA	7.81e-08	0.633086	0.0329646
12	110003839	110004393	III	0	0	0	NA	NA	0.000463266	0.765815	0.00324055
12	110141167	110141467	III	0	0	0	NA	NA	0.000146407	0.892947	4.84071e-05
12	111723776	111724628	III	1	0	1	NA	NA	0.00864529	0.784432	0.00209028
12	112743152	112743451	III	0	0	0	NA	NA	8.05e-06	0.77579	0.0025744
12	112754151	112754450	III	0	0	0	NA	NA	0.00434484	0.760631	0.00363727
12	112951266	112951566	III	1	0	1	ENSMUSG00000037787	2810002N01Rik	0.000114961	0.461653	0.203499
12	113931623	113931923	III	0	0	0	NA	NA	0.00102246	0.6653	0.0207242
12	114046959	114047259	III	1	0	0	ENSMUSG00000037594	BC022687	0.000614751	0.516056	0.125897
12	114252215	114252717	III	1	0	1	NA	NA	0.000672011	0.565924	0.0753361
12	117285658	117286061	III	0	0	1	ENSMUSG00000091100	Gm17626	3.31e-14	0.799217	0.00143262
12	117508002	117508301	III	0	0	0	NA	NA	0.00303538	0.814334	0.00094345
12	119437282	119437582	III	1	0	0	NA	NA	0.00057382	0.658786	0.0228567
13	4608337	4608637	I	1	0	1	NA	NA	7.89e-13	0.934535	3.32277e-06
13	6647795	6648179	III	1	0	0	NA	NA	0.000163881	0.555446	0.0844579
13	19714632	19714931	III	1	0	1	NA	NA	0.000941971	0.73856	0.00578095
13	21545353	21545653	III	1	0	0	NA	NA	0.00471595	0.481952	0.171656
13	21598170	21598469	III	0	0	1	NA	NA	0.00734523	0.558687	0.0815556
13	21622632	21623059	III	1	0	1	NA	NA	0.00118014	0.450388	0.222677
13	21801910	21802210	III	0	0	0	NA	NA	1e-05	0.63294	0.0330301
13	21875716	21876015	III	0	0	0	ENSMUSG00000075032	Hist1h3i	0.00450345	0.684959	0.0152095
13	22008897	22009196	III	1	0	0	NA	NA	0.00465284	0.736112	0.00606992
13	23493625	23493924	III	0	0	0	NA	NA	0	0.882984	7.84402e-05
13	23616522	23616822	III	0	0	0	NA	NA	0.00546503	0.664065	0.0211162
13	23789351	23789651	III	0	0	1	NA	NA	0.00274717	0.750494	0.00452459
13	23792956	23793348	III	1	0	0	NA	NA	0.00453936	0.848794	0.000313442
13	23855366	23855666	III	1	0	1	ENSMUSG00000049539	Hist1h1a	4.59e-05	0.727629	0.00716068
13	23864490	23864789	III	0	0	0	NA	NA	0.000290415	0.752258	0.0043589
13	24892609	24892989	III	1	0	1	NA	NA	0.00152476	0.710526	0.0098285
13	29051530	29051830	III	1	0	0	NA	NA	2.36e-05	0.748309	0.00473658
13	32430476	32430776	III	1	0	1	NA	NA	1.61e-06	0.735832	0.00610361
13	38101784	38102083	III	0	1	0	NA	NA	5.89e-08	0.852529	0.000273919
13	41454231	41454530	III	1	0	0	ENSMUSG00000090586	Gm17260	1.2e-12	0.741114	0.00549129
13	41700810	41701816	III	1	0	0	ENSMUSG00000087370	Tmem170b	5.15e-07	0.77957	0.0023527
13	43266688	43266987	III	1	0	1	NA	NA	0.00781336	0.482002	0.171582
13	43356695	43356994	III	0	1	0	NA	NA	1.56e-05	0.722861	0.00783843
13	43860637	43860937	III	1	0	0	NA	NA	0.00019153	0.840739	0.000414436
13	45623025	45623325	III	0	1	0	NA	NA	4.98e-13	0.845919	0.00034689
13	45641358	45641657	I	1	0	0	NA	NA	2.83e-13	0.753547	0.00424102
13	45667106	45667406	III	1	0	0	NA	NA	0.0019701	0.856622	0.000235344
13	47138401	47138980	III	1	0	1	ENSMUSG00000038080	Kdm1b	3.56e-05	0.489472	0.160741
13	47276167	47276467	I	0	0	0	NA	NA	5.13e-06	0.77466	0.00264381
13	47340234	47340534	III	1	0	0	NA	NA	0	0.864273	0.000175044
13	48608698	48608998	III	0	0	1	ENSMUSG00000053181	A830005F24Rik	5.51e-05	0.628791	0.0349413
13	51941799	51942099	III	1	0	1	ENSMUSG00000021453	Gadd45g	0.000233349	0.46908	0.191444
13	52667887	52668202	III	0	0	0	NA	NA	0.00208443	0.793596	0.00165944
13	52924298	52924598	III	1	1	0	NA	NA	0.000696425	0.897783	3.76605e-05
13	53472483	53472932	III	1	0	1	NA	NA	0.000178908	0.506747	0.137444
13	56236678	56237021	III	1	0	0	NA	NA	1.57e-06	0.621364	0.0385707
13	58249661	58250092	III	0	0	1	NA	NA	2.16e-06	0.727007	0.00724641
13	63532387	63533097	III	1	0	1	NA	NA	1.93e-07	0.713656	0.00928961
13	64413762	64414062	III	1	0	1	NA	NA	0.00862934	0.382638	0.359845
13	73673960	73674307	III	0	0	0	ENSMUSG00000021609	Slc6a3	1.92e-09	0.629608	0.0345585
13	73900930	73901229	III	1	0	0	NA	NA	3.73e-06	0.526829	0.113393
13	76193701	76194001	III	1	0	1	NA	NA	5.89e-08	0.582755	0.0622166
13	95055457	95055757	III	1	0	0	NA	NA	0.000163215	0.638868	0.0304392
13	96388367	96388666	III	0	0	1	NA	NA	0.000259663	0.634206	0.0324635
13	96441401	96441701	I	1	0	0	NA	NA	2.25e-08	0.837562	0.000460866
13	97836684	97836983	III	0	0	0	NA	NA	0.000614751	0.793806	0.00165048
13	98223016	98223316	III	1	1	0	NA	NA	2.12e-06	0.834123	0.000515749
13	98468926	98469225	III	0	1	0	NA	NA	0.00302601	0.793527	0.0016624
13	98513362	98513661	III	0	1	0	NA	NA	0.000299042	0.819169	0.000819251
13	98548736	98549197	I	0	1	0	NA	NA	0	0.931251	4.34082e-06
13	99788898	99789198	III	1	1	0	NA	NA	6.38e-05	0.720409	0.00820622
13	102321133	102321433	III	0	1	0	NA	NA	0.00826903	0.710634	0.00980957
13	103529794	103530093	I	0	0	0	NA	NA	1.5e-05	0.722667	0.00786704
13	104899498	104899798	III	1	0	0	NA	NA	1.73e-05	0.738637	0.00577213
13	105532965	105533264	I	0	0	0	NA	NA	0	0.778868	0.0023927
13	108831680	108831979	III	1	0	0	NA	NA	9.5e-06	0.881052	8.57215e-05
13	112695614	112695913	III	1	1	0	NA	NA	9.03e-06	0.753814	0.00421684
13	112791398	112791698	III	1	1	0	NA	NA	7.03e-06	0.788195	0.00190366
13	112806496	112806796	I	0	1	0	NA	NA	0.000112039	0.644908	0.0279623
13	113254117	113254417	III	1	0	0	NA	NA	5.67e-06	0.560522	0.0799441
13	113627978	113628277	III	0	1	0	NA	NA	0.000520002	0.860746	0.00020105
13	114408699	114408999	III	1	0	0	NA	NA	0.000130482	0.489515	0.16068
13	114633545	114633844	I	0	1	0	NA	NA	2.46e-07	0.77307	0.00274404
13	118005619	118005919	II	0	0	0	NA	NA	0	0.970818	3.98476e-08
13	118009311	118009610	II	1	0	0	ENSMUSG00000021728	Emb	0	0.906927	2.26261e-05
13	120021225	120021525	III	1	1	0	NA	NA	3.36e-07	0.796616	0.00153428
14	8606516	8606815	III	0	0	0	NA	NA	1.36e-09	0.825582	0.00067519
14	8930471	8930771	III	1	0	1	ENSMUSG00000033885	Pxk	6.19e-06	0.693266	0.0132572
14	9062028	9062328	III	1	1	0	NA	NA	2.71e-05	0.736815	0.00598584
14	15178039	15178339	III	0	0	1	NA	NA	0.000974539	0.50445	0.1404
14	19070710	19071230	III	1	0	1	NA	NA	0.00400249	0.331244	0.484842
14	21480220	21480520	III	1	0	0	NA	NA	0.000378256	0.804563	0.0012407
14	31055377	31055852	III	0	0	0	NA	NA	0	0.912559	1.61091e-05
14	31078964	31079263	III	0	0	0	NA	NA	0.0014919	0.780342	0.00230935
14	31638688	31638988	III	1	0	1	ENSMUSG00000006526	Tmem110	0.00239042	0.588045	0.0584659
14	34260221	34260720	III	1	0	1	NA	NA	2.3e-05	0.559954	0.0804405
14	35003609	35003909	III	0	0	0	NA	NA	0.000590932	0.715119	0.00904585
14	35436667	35436967	III	0	1	0	NA	NA	0.00271227	0.730943	0.00671755
14	37781859	37782158	III	1	0	1	NA	NA	0.000111612	0.536121	0.10333
14	47637386	47637685	I	0	0	0	NA	NA	0	0.824718	0.000693302
14	47709825	47710125	III	0	1	0	NA	NA	0.00394456	0.686616	0.0148032
14	47714803	47715102	III	0	1	0	NA	NA	0.000396079	0.780218	0.00231626
14	51575743	51576042	I	1	0	1	NA	NA	0	0.981641	3.13216e-09
14	55332983	55333282	III	1	0	0	NA	NA	1.11e-05	0.768638	0.00303952
14	55495403	55495703	III	1	0	0	NA	NA	0.00268284	0.556916	0.0831328
14	55681504	55681803	III	1	0	0	NA	NA	1.55e-08	0.655758	0.0239039
14	56236670	56236969	I	1	0	0	ENSMUSG00000002324	Rec8	0.000146301	0.883938	7.5038e-05
14	61234785	61235084	I	0	0	0	NA	NA	0	0.890612	5.44225e-05
14	61979013	61979313	III	1	0	0	NA	NA	0.00813503	0.38095	0.363706
14	64162586	64162886	III	1	0	1	NA	NA	0.00627164	0.42027	0.279168
14	65993674	65993974	III	0	0	0	NA	NA	2.44e-06	0.635216	0.0320161
14	67807190	67807974	III	1	0	0	NA	NA	2.84e-05	0.664209	0.0210702
14	69885464	69885763	III	1	1	0	NA	NA	7.72e-06	0.861091	0.000198379
14	69922765	69923264	III	0	1	0	NA	NA	0.000123671	0.788806	0.00187471
14	69936320	69936819	III	0	1	0	NA	NA	7.45e-06	0.791401	0.0017555
14	69943809	69944108	III	0	1	0	NA	NA	0.00943925	0.717106	0.00872296
14	69955020	69955319	III	0	0	1	ENSMUSG00000022066	Entpd4	0.00905405	0.387522	0.348789
14	70553461	70553760	III	1	0	1	NA	NA	0.00733842	0.519443	0.121868
14	70869920	70870220	III	0	1	0	NA	NA	0.000574484	0.404433	0.31182
14	70949122	70949421	III	1	0	0	NA	NA	0.00152486	0.647607	0.0269065
14	70971783	70972083	II	1	0	0	NA	NA	0	0.89046	5.48338e-05
14	70975207	70975507	II	0	0	0	NA	NA	3.25e-06	0.805144	0.00122115
14	70977245	70977745	II	1	0	1	ENSMUSG00000045211	Nudt18	0.000175138	0.622879	0.0378082
14	73907066	73907366	I	0	0	0	NA	NA	5.13e-11	0.90296	2.8392e-05
14	75321763	75322062	III	1	0	0	NA	NA	4.36e-14	0.832537	0.000542798
14	76905596	76906010	III	1	0	1	NA	NA	0.00214151	0.625726	0.0364064
14	77436385	77436684	III	0	0	1	ENSMUSG00000034795	Ccdc122	6.38e-14	0.780457	0.00230298
14	78070765	78071065	I	0	0	0	NA	NA	0	0.842392	0.000391827
14	79248675	79249210	III	1	0	0	ENSMUSG00000058997	1300010F03Rik	2.84e-05	0.503033	0.142246
14	103486105	103486404	III	0	1	0	NA	NA	0.000857125	0.62547	0.0365307
14	105657799	105658098	III	1	0	1	ENSMUSG00000053253	Ndfip2	3.28e-09	0.720088	0.00825532
14	119246106	119246406	I	0	0	0	NA	NA	0	0.901176	3.13487e-05
14	120876694	120877607	III	1	0	1	NA	NA	0.000436799	0.533676	0.105915
14	121846194	121846494	III	0	1	0	NA	NA	0	0.946754	1.07423e-06
14	122197670	122197969	III	1	0	0	NA	NA	0.00187902	0.632212	0.0333595
15	3220707	3221006	III	1	0	0	NA	NA	2.16e-07	0.776596	0.0025258
15	3976431	3976731	III	1	0	0	NA	NA	0.000476294	0.496654	0.150757
15	25551990	25552289	III	0	0	0	ENSMUSG00000022272	Myo10	1.18e-14	0.667222	0.0201254
15	27415360	27415660	III	0	1	0	NA	NA	0.00434484	0.590553	0.0567471
15	27426705	27427004	III	0	1	0	NA	NA	8.57e-09	0.779567	0.00235286
15	31347907	31348206	III	0	0	0	NA	NA	0.00855846	0.543649	0.0956546
15	31469770	31470070	I	0	1	0	NA	NA	0	0.939922	2.07847e-06
15	36109211	36109511	III	1	0	0	NA	NA	3.8e-05	0.646479	0.0273442
15	36290503	36291337	III	1	1	0	NA	NA	0.000618315	0.697484	0.0123443
15	36304528	36304828	III	1	0	0	NA	NA	7.25e-05	0.86087	0.000200091
15	36508270	36508570	I	0	1	0	NA	NA	0.00503019	0.720712	0.00816005
15	36574865	36575165	III	0	1	0	NA	NA	0.000444268	0.683608	0.0155473
15	38228795	38229094	I	1	0	0	NA	NA	0.0021809	0.455999	0.21299
15	38314453	38314753	III	1	0	0	NA	NA	0.0026525	0.743855	0.00519335
15	38400410	38400709	III	1	0	0	NA	NA	3.21e-06	0.556231	0.0837488
15	38403388	38403806	III	1	0	0	NA	NA	0.000746366	0.594739	0.0539628
15	39775451	39775751	III	1	0	0	NA	NA	4.69e-08	0.635017	0.0321042
15	53024207	53024507	III	0	1	0	NA	NA	0.00306079	0.692213	0.0134933
15	57966501	57967001	III	1	0	1	NA	NA	0.000291489	0.397798	0.326073
15	58720079	58721181	III	1	0	1	ENSMUSG00000050891	Tatdn1	0.000431347	0.431864	0.256534
15	72640362	72640763	III	0	0	0	NA	NA	3.68e-06	0.62858	0.0350407
15	72773049	72773348	I	0	0	0	NA	NA	3.37e-05	0.646459	0.0273518
15	72833725	72834024	III	0	1	0	NA	NA	0	0.864597	0.0001728
15	73253535	73253834	III	0	0	1	NA	NA	1.21e-05	0.825061	0.000686074
15	73265367	73265666	III	0	0	0	NA	NA	0.00427841	0.755171	0.00409598
15	75578721	75579021	III	1	0	0	NA	NA	0.00630705	0.487957	0.162902
15	76020318	76020640	III	1	0	0	NA	NA	5.64e-05	0.678762	0.0168066
15	76029071	76029370	III	1	0	0	NA	NA	0.00992234	0.559943	0.0804498
15	76349189	76349489	III	1	0	0	NA	NA	5.41e-14	0.881205	8.51235e-05
15	76364382	76364682	III	1	0	0	NA	NA	1.9e-07	0.763072	0.00344591
15	76456271	76456666	III	0	0	1	ENSMUSG00000059323	Tonsl	9.35e-14	0.904636	2.58255e-05
15	78778104	78778403	I	1	0	0	ENSMUSG00000033088	Triobp	0	0.701303	0.0115606
15	78869354	78869653	III	0	0	0	NA	NA	0.00125378	0.757265	0.00391493
15	78939453	78939752	III	1	0	0	NA	NA	0.00996318	0.4808	0.17337
15	79652745	79653045	III	0	1	0	NA	NA	0.00581284	0.85765	0.000226391
15	79722730	79723074	III	0	0	1	NA	NA	0.00290344	0.636196	0.0315873
15	79804245	79804545	I	0	0	0	NA	NA	1.71e-07	0.613988	0.042451
15	80429643	80429942	III	0	0	0	NA	NA	0.000313178	0.893421	4.72543e-05
15	82060244	82060544	III	0	1	0	NA	NA	0.00109194	0.647545	0.0269305
15	83197714	83198014	III	0	0	0	NA	NA	0.00719416	0.638844	0.0304493
15	84061178	84061947	III	1	0	1	ENSMUSG00000022438	Parvb	0.00264009	0.702038	0.0114144
15	84867328	84867627	III	0	0	0	ENSMUSG00000022434	Fam118a	0.00255589	0.423015	0.273711
15	89422201	89422500	III	0	0	0	NA	NA	0.000242376	0.65867	0.0228961
15	94420144	94420443	III	1	0	1	NA	NA	0.000769252	0.420876	0.277957
15	95678995	95679294	I	0	1	0	NA	NA	0	0.839263	0.000435508
15	97191576	97191876	III	1	0	0	NA	NA	0.00277273	0.727899	0.00712378
15	97823415	97823715	III	1	0	0	NA	NA	0.0023958	0.672852	0.0184483
15	98593510	98593810	III	1	0	1	NA	NA	0.000839415	0.589495	0.0574677
15	100241522	100241822	III	0	1	0	NA	NA	0	0.846239	0.000343035
15	100325614	100325914	III	1	0	0	NA	NA	0.000161144	0.756079	0.00401668
15	100444093	100444392	III	0	1	0	NA	NA	0.00049152	0.695431	0.0127823
15	100504368	100504667	III	1	0	0	NA	NA	0.00877891	0.873034	0.000122032
15	101930573	101930897	III	1	0	0	NA	NA	3.25e-05	0.562349	0.0783635
16	6096100	6096400	III	0	1	0	NA	NA	4.29e-05	0.615215	0.0417859
16	10993144	10993444	III	1	0	1	NA	NA	3.31e-14	0.621216	0.0386457
16	13329726	13330025	I	0	1	0	NA	NA	1.53e-09	0.818659	0.000831687
16	13437121	13437532	III	1	0	0	NA	NA	0.000174665	0.376184	0.374705
16	16829347	16829646	III	1	0	0	NA	NA	0.00942786	0.42526	0.269292
16	17233471	17233771	III	1	0	0	ENSMUSG00000050240	Hic2	2.03e-05	0.7021	0.0114021
16	18066314	18066613	III	0	0	0	NA	NA	0.00566417	0.545295	0.0940317
16	20516878	20517178	III	1	0	1	ENSMUSG00000003233	Dvl3	0.00142169	0.518123	0.123427
16	20693217	20693516	III	1	0	0	ENSMUSG00000050821	Fam131a	0.00036082	0.560017	0.0803853
16	20702674	20702973	III	1	0	0	NA	NA	0.00035878	0.72124	0.00808006
16	21204415	21204827	III	1	0	0	NA	NA	8.87e-06	0.725833	0.0074103
16	26581634	26581934	III	1	0	1	ENSMUSG00000022514	Il1rap	0.0016176	0.501902	0.14373
16	30065203	30065502	III	1	0	0	ENSMUSG00000022528	Hes1	0.00681633	0.763631	0.00340326
16	30587501	30587958	III	1	0	1	NA	NA	0.00213686	0.796997	0.00151902
16	31066905	31067205	I	0	0	0	NA	NA	1.07e-05	0.70183	0.0114557
16	32638662	32638962	III	1	1	0	NA	NA	4.29e-05	0.768578	0.00304368
16	32868133	32868561	III	1	0	1	NA	NA	9.15e-09	0.804825	0.00123185
16	32877646	32877945	III	1	0	1	NA	NA	0.00341205	0.438833	0.243461
16	33714361	33714660	III	1	0	0	NA	NA	0.000140869	0.782855	0.00217267
16	34056430	34056757	III	0	0	0	NA	NA	6.64e-06	0.775611	0.0025853
16	35808952	35809251	III	0	0	0	NA	NA	0.00298623	0.834585	0.000508087
16	35939823	35940122	III	1	0	1	NA	NA	0.00373575	0.80225	0.00132103
16	45742666	45743066	III	1	0	1	NA	NA	0.00644208	0.424756	0.27028
16	49726917	49727217	I	0	1	0	NA	NA	5.43e-10	0.895331	4.28355e-05
16	50432204	50432633	III	1	0	1	NA	NA	3.48e-11	0.652349	0.0251265
16	50732660	50732959	III	1	0	0	NA	NA	0.000716338	0.423423	0.272904
16	55822153	55822453	III	1	0	1	NA	NA	0.00338679	0.418001	0.283724
16	58658792	58659092	III	0	1	0	NA	NA	0.00155274	0.783149	0.00215713
16	59639002	59639302	III	1	0	1	NA	NA	5.07e-09	0.595412	0.0535248
16	75593027	75593327	III	1	0	0	ENSMUSG00000032940	Rbm11	9.11e-07	0.685165	0.0151586
16	76294086	76294386	III	1	0	0	NA	NA	2.4e-07	0.76795	0.00308752
16	90144001	90144545	III	1	0	1	NA	NA	0.00706925	0.383326	0.358278
16	90760762	90761108	I	0	1	0	NA	NA	1.95e-11	0.842563	0.000389535
16	90822530	90822830	I	0	1	0	NA	NA	0.000427866	0.743432	0.00523845
16	90830171	90830471	III	1	0	0	NA	NA	2.17e-06	0.831049	0.000569178
16	90964609	90964908	III	1	1	0	NA	NA	0.00573796	0.77673	0.00251779
16	91372823	91373123	III	0	0	1	ENSMUSG00000022971	Ifnar2	0.00464535	0.415669	0.28845
16	94592331	94592630	III	1	0	1	NA	NA	0.00329549	0.392754	0.337129
16	96413767	96414066	III	0	0	1	NA	NA	3.22e-08	0.53284	0.106809
17	5798467	5798767	III	0	0	0	NA	NA	0.00196612	0.786139	0.00200387
17	6476274	6476574	III	1	0	0	NA	NA	2.28e-07	0.755176	0.00409555
17	7165243	7166221	I	1	0	1	NA	NA	1.37e-09	0.775829	0.00257204
17	8239083	8239382	III	0	0	0	NA	NA	0.000736941	0.746123	0.0049566
17	12235493	12235792	I	0	0	0	NA	NA	1.57e-06	0.872606	0.000124276
17	13381762	13382061	I	0	0	0	NA	NA	0	0.948068	9.37028e-07
17	13667695	13667995	II	0	0	0	NA	NA	0	0.950363	7.31726e-07
17	13674395	13674694	II	0	0	0	NA	NA	0	0.870994	0.00013302
17	13687433	13687732	I	0	0	0	NA	NA	0	0.883114	7.79719e-05
17	21787343	21787888	III	0	0	1	NA	NA	0.00340621	0.607599	0.0460441
17	21844507	21844908	III	0	0	0	ENSMUSG00000067928	Zfp760	3.64e-05	0.785641	0.00202876
17	22876625	22876925	III	0	0	0	NA	NA	0.00667208	0.781886	0.00222458
17	23736008	23736308	III	0	0	0	NA	NA	0.00339033	0.675148	0.0177963
17	23814296	23814596	III	1	0	0	NA	NA	3.81e-10	0.737697	0.00588159
17	23837086	23837386	III	1	0	0	NA	NA	6.38e-14	0.777693	0.00246082
17	23922967	23923266	III	1	0	0	NA	NA	0.00248246	0.709609	0.00999095
17	23980886	23981301	III	0	0	0	NA	NA	6.8e-08	0.723904	0.00768601
17	24310411	24310710	III	0	0	0	NA	NA	0.00640181	0.657099	0.0234356
17	24343386	24343743	III	1	0	0	NA	NA	0.00338679	0.527804	0.112307
17	25360165	25360465	III	0	0	1	NA	NA	0	0.965595	9.82806e-08
17	25362647	25362947	III	0	1	0	NA	NA	4.18e-09	0.878331	9.68929e-05
17	26206299	26206640	III	1	0	1	NA	NA	1.3e-05	0.599677	0.0508105
17	26698264	26698563	III	1	0	0	ENSMUSG00000001576	Ergic1	1.74e-07	0.772996	0.00274879
17	27270654	27270954	III	1	0	1	NA	NA	0.000163459	0.742873	0.0052986
17	27462006	27462306	I	0	0	0	NA	NA	0	0.687439	0.0146046
17	27760422	27760721	III	1	0	1	NA	NA	0.000367548	0.373886	0.380062
17	27915845	27916145	III	0	0	0	NA	NA	2.46e-09	0.762497	0.00349023
17	28313824	28314230	III	1	0	0	ENSMUSG00000024220	Zfp523	0.00274717	0.371311	0.386105
17	28363036	28363336	III	1	0	0	NA	NA	2.04e-05	0.64621	0.0274491
17	28478046	28478346	III	1	0	0	NA	NA	5.67e-07	0.618778	0.0398991
17	28623015	28623315	III	1	0	0	NA	NA	0.000180764	0.594725	0.0539723
17	29230530	29230829	III	1	0	0	NA	NA	7.75e-13	0.67326	0.0183311
17	29394018	29394317	I	0	0	0	NA	NA	0	0.8829	7.87459e-05
17	29686517	29686817	III	1	0	1	ENSMUSG00000024019	Ftsjd2	0.0055533	0.536042	0.103414
17	30696498	30696797	III	0	0	0	NA	NA	0.00190454	0.586449	0.0595794
17	30746484	30746783	III	0	0	0	NA	NA	2.42e-06	0.699844	0.0118552
17	30748498	30749784	III	1	0	1	NA	NA	0.000630022	0.586075	0.0598425
17	31347303	31347602	III	0	0	0	NA	NA	0.000240825	0.680303	0.0163977
17	31368778	31369078	I	0	0	0	NA	NA	3.99e-07	0.827578	0.000634781
17	31993498	31993798	III	0	0	0	NA	NA	5.82e-05	0.693253	0.0132602
17	33028397	33028696	III	0	0	1	NA	NA	6e-07	0.781946	0.00222134
17	33084246	33084546	III	0	0	0	NA	NA	0.00255589	0.527212	0.112966
17	33102572	33102871	III	0	0	1	ENSMUSG00000053600	Zfp472	6.15e-07	0.7386	0.0057764
17	33531275	33531774	III	1	0	1	NA	NA	0.00445278	0.676332	0.0174673
17	34428555	34428854	III	0	0	0	NA	NA	0.00205812	0.794547	0.0016192
17	35391677	35391977	III	0	0	0	NA	NA	0.00835246	0.738777	0.00575592
17	35396059	35396358	III	0	0	0	NA	NA	0.00308512	0.779028	0.00238351
17	35876646	35876946	III	0	1	0	NA	NA	0.00520176	0.707404	0.0103902
17	36251259	36251558	I	0	0	0	NA	NA	0	0.857136	0.000230834
17	37088563	37088862	III	1	0	1	NA	NA	8.08e-07	0.664141	0.021092
17	40930923	40931223	III	0	0	0	NA	NA	0.00682102	0.673723	0.0181988
17	43173073	43173372	III	0	0	0	NA	NA	7.75e-06	0.832999	0.000534809
17	44215661	44215961	III	1	0	0	ENSMUSG00000023960	Enpp5	5.9e-05	0.589007	0.0578022
17	46169689	46169988	III	1	0	0	NA	NA	0.00203114	0.588266	0.0583126
17	47410287	47410587	III	0	0	0	NA	NA	0.00938532	0.79713	0.00151373
17	50597633	50597932	III	1	1	0	NA	NA	0.000304781	0.834378	0.000511513
17	56601531	56602168	III	0	0	0	NA	NA	0.00215541	0.690137	0.0139682
17	56949707	56950006	III	1	0	0	NA	NA	0.000259663	0.68087	0.0162493
17	57199742	57200112	III	1	0	0	NA	NA	0.00288605	0.470602	0.189031
17	71617957	71618256	III	1	0	0	NA	NA	4.36e-14	0.826992	0.000646449
17	71629725	71630024	I	1	0	0	NA	NA	7.08e-07	0.850125	0.000298856
17	71638907	71639206	III	0	1	0	NA	NA	0.00568193	0.865487	0.00016675
17	73612423	73612723	III	0	0	0	NA	NA	0.00642539	0.809666	0.0010773
17	74153993	74154292	III	1	0	0	ENSMUSG00000024065	Ehd3	0	0.87976	9.08864e-05
17	74703418	74703718	III	0	1	0	NA	NA	0.00134915	0.701572	0.0115068
17	75951055	75951478	III	1	0	1	NA	NA	0.00309108	0.316467	0.522979
17	78816781	78817606	III	1	0	0	NA	NA	0.00206134	0.50199	0.143615
17	79750135	79750435	III	1	1	0	NA	NA	0.0067057	0.754824	0.00412664
17	80461439	80461939	III	1	0	1	NA	NA	0.00166222	0.540822	0.0984873
17	83750045	83750344	III	1	0	0	ENSMUSG00000032624	Eml4	1.21e-06	0.77518	0.00261172
17	84208631	84208930	III	0	1	0	NA	NA	0.000265515	0.791169	0.00176588
17	84302763	84303062	III	1	0	0	NA	NA	0.00107508	0.695219	0.0128281
17	84519003	84519302	III	1	0	0	NA	NA	0.00849442	0.716866	0.0087615
17	85175988	85176288	I	1	0	0	NA	NA	0	0.749778	0.00459321
17	85333345	85333645	I	0	1	0	NA	NA	7.95e-06	0.700584	0.011705
17	86544323	86544623	III	1	0	1	NA	NA	0.000520002	0.771996	0.00281346
17	87506567	87506866	III	1	0	1	NA	NA	0.000374664	0.509111	0.134445
17	88928990	88929553	III	1	0	1	ENSMUSG00000034709	Klraq1	4.74e-05	0.566884	0.0745374
18	5334155	5334455	III	1	0	1	NA	NA	0.00309108	0.316278	0.523472
18	5819793	5820092	III	1	0	0	NA	NA	1.98e-09	0.685747	0.0150152
18	6516019	6516525	III	1	0	1	NA	NA	0.00907675	0.381576	0.36227
18	7626823	7627123	III	1	0	1	NA	NA	2.21e-11	0.820199	0.00079459
18	12325419	12326014	III	0	0	0	NA	NA	0.0010413	0.618753	0.0399123
18	12414498	12414798	I	0	1	0	NA	NA	0	0.926745	6.13825e-06
18	23912931	23913230	III	1	0	0	NA	NA	0	0.951298	6.59399e-07
18	24197948	24198247	III	0	0	0	NA	NA	9e-08	0.934115	3.44085e-06
18	30432321	30432620	III	1	0	1	ENSMUSG00000033628	Pik3c3	0.000182178	0.521242	0.119765
18	31793720	31794868	III	1	0	1	ENSMUSG00000024260	Sap130	8.92e-05	0.731026	0.00670673
18	35019518	35020871	III	1	0	1	ENSMUSG00000038418	Egr1	8.27e-07	0.549962	0.089539
18	36009173	36009473	III	1	0	0	NA	NA	3.34e-05	0.578981	0.0649993
18	36508165	36508465	III	1	0	0	NA	NA	0.000136307	0.46056	0.205312
18	36919504	36920132	III	1	0	1	ENSMUSG00000042660	Wdr55	0.000470545	0.581421	0.0631901
18	39077569	39077929	III	1	0	0	NA	NA	0.00690681	0.68239	0.0158566
18	43637288	43637587	I	0	0	0	NA	NA	0.000241154	0.617738	0.0404432
18	46471373	46471751	III	1	0	0	NA	NA	0.00197771	0.493554	0.155014
18	46685338	46686068	III	1	0	1	NA	NA	1.5e-06	0.558361	0.081844
18	47118333	47118792	III	1	0	1	ENSMUSG00000042705	Commd10	0.0058513	0.446748	0.229102
18	60682965	60683264	III	0	1	0	NA	NA	1.18e-14	0.902213	2.96006e-05
18	60755683	60755982	III	1	0	0	NA	NA	0.00734792	0.637827	0.0308824
18	62444979	62445478	III	1	1	0	NA	NA	0.000922432	0.780373	0.00230761
18	63137314	63137828	III	1	0	1	ENSMUSG00000024581	Napg	0.000353703	0.310002	0.539849
18	67362473	67362772	III	0	1	0	NA	NA	0	0.908207	2.09839e-05
18	67403978	67404278	II	0	0	1	NA	NA	0	0.826055	0.000665444
18	67405643	67405942	II	0	0	1	NA	NA	2.13e-08	0.865711	0.000165254
18	67408499	67408799	I	0	1	0	NA	NA	0.000375127	0.814193	0.000947275
18	67711929	67712228	I	1	1	0	NA	NA	0	0.899294	3.4733e-05
18	68349522	68349821	III	1	1	0	NA	NA	1.26e-11	0.813635	0.000962584
18	73863316	73863903	III	1	0	0	NA	NA	1.25e-08	0.770812	0.00289155
18	74367261	74367606	III	1	0	1	NA	NA	4.68e-05	0.616446	0.0411265
18	75160036	75160335	III	1	0	1	ENSMUSG00000062328	Rpl17	1.11e-07	0.728868	0.00699232
18	75206834	75207133	I	1	0	0	NA	NA	1.49e-12	0.812046	0.00100728
18	75421914	75422213	III	1	1	0	NA	NA	0.000453069	0.610852	0.0441872
18	77943456	77943779	III	1	0	0	NA	NA	0.00131513	0.829931	0.000589696
18	80366633	80366932	III	0	0	0	NA	NA	0.00144363	0.758805	0.00378588
18	80390639	80390939	III	0	1	0	NA	NA	3.74e-07	0.894838	4.39416e-05
18	80456763	80457062	III	0	0	0	NA	NA	2.92e-09	0.812409	0.000996914
18	80458330	80458679	III	0	1	0	NA	NA	1.01e-05	0.810522	0.00105168
18	82695318	82695866	III	0	1	0	NA	NA	0.000174685	0.814596	0.000936343
18	89141044	89141702	III	1	0	1	ENSMUSG00000023066	Rttn	0.0085462	0.696731	0.0125035
19	5038762	5039062	III	1	0	1	ENSMUSG00000047379	B3gnt1	0.00643823	0.357411	0.419413
19	5845599	5846172	III	1	0	1	NA	NA	6.24e-08	0.554219	0.0855766
19	5956696	5956995	III	1	0	0	NA	NA	0.000846893	0.75255	0.00433204
19	10090700	10090999	III	1	0	0	NA	NA	0.00904581	0.663993	0.0211393
19	10116739	10117038	I	1	0	0	ENSMUSG00000024664	Fads3	0	0.864326	0.000174672
19	17409439	17409738	I	0	1	0	NA	NA	0	0.99427	5.21792e-12
19	21506784	21507143	III	0	1	0	NA	NA	0.00140783	0.806005	0.00119265
19	21852726	21853026	III	1	0	1	ENSMUSG00000024754	Tmem2	0.000697398	0.418391	0.282939
19	23209891	23210211	III	1	0	1	NA	NA	0.00656368	0.777089	0.00249643
19	23210563	23210863	III	1	0	1	NA	NA	0.000352309	0.657228	0.0233908
19	23215176	23215476	III	1	0	1	NA	NA	1.24e-08	0.715623	0.00896313
19	23226901	23227200	I	0	1	0	NA	NA	2.52e-11	0.95316	5.32717e-07
19	29328187	29328625	III	1	0	0	NA	NA	5.66e-11	0.831492	0.000561213
19	29560993	29561293	III	1	0	0	NA	NA	0.000707092	0.855571	0.000244802
19	32182492	32182792	III	0	0	0	NA	NA	0.00734615	0.734581	0.00625634
19	32446831	32447130	I	1	0	0	NA	NA	4.14e-09	0.83764	0.000459677
19	32462744	32463122	III	1	0	0	NA	NA	0	0.811846	0.001013
19	32463586	32463885	III	1	0	0	ENSMUSG00000024893	2700046G09Rik	6.08e-10	0.667238	0.0201203
19	37281893	37282193	III	1	0	1	ENSMUSG00000023307	2012-03-05	0.00401384	0.306034	0.550245
19	37789215	37789515	I	1	0	0	NA	NA	1.6e-05	0.830666	0.000576135
19	40843861	40844161	III	0	1	0	NA	NA	6.18e-08	0.925874	6.54692e-06
19	40887933	40888233	III	0	1	0	NA	NA	3.1e-12	0.762565	0.003485
19	40893266	40893565	III	1	1	0	NA	NA	0.00737842	0.718901	0.00843902
19	40905567	40905866	III	1	0	1	ENSMUSG00000025010	Ccnj	1.43e-05	0.645253	0.0278255
19	41338440	41338740	III	1	0	1	NA	NA	0.00697164	0.396653	0.328567
19	41962659	41962959	I	0	0	0	NA	NA	0	0.877381	0.000101062
19	41969537	41969836	III	1	0	0	NA	NA	5.82e-05	0.830055	0.000587389
19	42160737	42161037	I	1	0	0	NA	NA	0	0.84795	0.000322975
19	44341298	44341798	III	0	0	0	NA	NA	2.36e-05	0.698142	0.0122062
19	44358621	44358920	III	0	0	0	NA	NA	0.00274717	0.467691	0.193663
19	45106359	45106658	III	0	0	0	NA	NA	4.75e-05	0.832006	0.000552092
19	45122005	45122304	III	1	0	0	ENSMUSG00000025212	Sfxn3	0.001817	0.3569	0.420659
19	45149447	45149747	III	0	0	1	ENSMUSG00000025213	Kazald1	8.92e-10	0.691164	0.0137316
19	46193953	46194252	I	0	0	0	NA	NA	0	0.926326	6.33194e-06
19	46211691	46211990	III	1	0	0	NA	NA	6.73e-06	0.766914	0.00316102
19	47058324	47059422	III	0	1	0	NA	NA	5.74e-07	0.829473	0.000598263
19	53603422	53603721	III	1	0	0	ENSMUSG00000034765	Dusp5	0.00192217	0.425513	0.268796
19	56474789	56475088	III	0	0	0	NA	NA	1.62e-09	0.741977	0.0053961
19	57413826	57414126	I	0	0	0	NA	NA	3.31e-14	0.794028	0.00164106
19	57685140	57685440	III	1	0	0	NA	NA	1.01e-06	0.754721	0.00413581
X	7215620	7215920	III	1	0	0	NA	NA	1.37e-05	0.5022	0.143338
X	11584395	11584695	III	1	0	0	NA	NA	0.00464535	0.452744	0.218577
X	13423626	13424043	III	1	0	0	NA	NA	0.000216241	0.738049	0.00584043
X	20148205	20148504	I	0	0	0	NA	NA	0.00350425	0.655693	0.0239267
X	92361735	92362035	I	1	0	0	NA	NA	0.00658002	0.720763	0.00815222
X	96237726	96238025	III	1	0	0	NA	NA	0.000217163	0.786305	0.00199564
X	96331230	96331529	III	1	0	0	ENSMUSG00000031217	Efnb1	4.09e-10	0.849564	0.000304933
X	97590414	97590722	I	1	0	0	NA	NA	2.4e-06	0.803029	0.00129351
X	149574282	149574581	III	1	0	0	ENSMUSG00000041658	Rragb	8.34e-06	0.429103	0.261824
X	166130209	166130508	III	0	0	0	NA	NA	0.0048486	0.647385	0.0269923
